# Supplementary material for: Cell-Free Systems Biology: Characterizing Central Metabolism of Clostridium thermocellum with a Three-Enzyme Cascade Reaction
Source: ACS Synth Biol. 2024 Oct 10;13(11):3587–99. doi: 10.1021/acssynbio.4c00405 (PMC11574923; doi:10.1021/acssynbio.4c00405)
Supplement: Supplementary file 2 — sb4c00405_si_002.xlsx [file sb4c00405_si_002.xlsx]

## Sheet: cth_simple_lysate_model
Name	Reaction_scale	Description	Reaction
cbp	4	cellobiose phosphorylase	cb + pi <--> g1p + gluc
glukg	2	glucokinase	gluc + gtp <--> gdp + h + g6p
pgmt	2	phosphoglucomutase	g1p <--> g6p
glycolysis	2	lumped glycolysis reaction from g6p to pep	g6p + 2 adp + pi + ppi + nad <--> 2 pep + 3 h + 2 h2o + 2 atp + nadh
ppdk	1	pyruvate phosphate dikinase	pep + ppi + h + amp <--> pyr + pi + atp
pepck	1	phosphoenolpyruvate carboxykinase	co2 + gdp + pep <--> oaa + gtp
mdh	1	malate dehydrogenase	oaa + nadh + h <--> mal + nad
mae	1	malic enzyme	mal + nadp <--> co2 + nadph + pyr
ldh	1	lactate dehydrogenase	pyr + nadh + h <--> lac + nad
als-aldc	2	lumped acetolactate synthase and acetolactate	2 pyr + 2 h <--> acetoin + 2 co2
bdh	2	2,3-butanediol dehydrogenase	acetoin + nadh + h <--> nad + 23bd
fdh	1	formate dehydrogenase	form + nad <--> nadh + co2
ndk	1	nucleoside diphosphate kinase	atp + gdp <--> adp + gtp
adk	1	adenylate kinase	amp + atp <--> 2 adp
xhyd	1	transhydrogenase	nadh + nadp <--> nadph + nad
pfor	1	pyruvate ferredoxin oxidoreductase	coa + pyr + fdox <--> accoa + co2 + h + fdred
bifur-hyd	1	bifurcating hydrogenase	fdred + nadh + 3 h --> 2 h2 + nad + fdox
rnf	1	nadh-linked ferredoxin nicotinamide oxidoreductase	fdred + nad + h --> nadh + fdox
aldh-adh	1	lumped reactions to convert acetyl-coa to ethanol	accoa + 2 nadh + 2 h <--> coa + 2 nad + etoh
pta-ack	1	lumped reactions to convert acetyl-coa to acetate	accoa + pi + adp <--> coa + acetate + atp
succinate	2	lumped reactions to convert oxaloacetate and acetyl-coa to succinate	oaa + accoa + amp + 2 nad + h2o + pi <--> succ + 2 co2 + coa + atp + h + 2 nadh
atpm	1	atp sink (mimicing cellular demand)	atp + h2o <--> adp + h + pi
ppi_production	1	atp and pyrophosphate interconversion	atp + pi <--> adp + ppi
nadh_sink	1	nadh sink	nadh <--> nad
pyr_sink	1	pyruvate sink	pyr <-->
g1p_sink	2	glucose-1-phosphate sink	g1p <-->
EXCH_cb	4	cellobiose exchange	cb <-->
EXCH_gluc	2	glucose exchange	gluc <-->
EXCH_pep	1	phosphoenolpyruvate exchange	pep <-->
EXCH_pyr	1	pyruvate exchange	pyr <-->
EXCH_form	1	formate exchange	form <-->
EXCH_mal	1	malate exchange	mal <-->
EXCH_succ	2	succinate exchange	succ <-->
EXCH_lac	1	lactate exchange	lac <-->
EXCH_acetate	1	acetate exchange	acetate <-->
EXCH_acetoin	2	acetoin exchange	acetoin <-->
EXCH_23bd	2	2,3-butanediol exchange	23bd <-->
EXCH_etoh	1	ethanol exchange	etoh <-->
EXCH_co2	1	carbon dioxide exchange	co2 -->
EXCH_h2	1	hydrogen exchange	h2 -->
EXCH_h	1	proton exchange	h <-->
EXCH_h2o	1	water exchange	h2o <-->
EXCH_pi	1	inorganic phosphate exchange	pi <-->

## Sheet: metabolite_data
Experimental conditions	Experiment ID number	#1	#2	#3	#4	#5	#6	#7	#8	ctrl 1	ctrl 2		#1	#2	#3	#4	#5	#6	#7	#8	ctrl 1	ctrl 2		#9	#10	#11	#12	#13	#14	#15	#16	ctrl 3	ctrl 4		#9	#10	#11	#12	#13	#14	#15	#16	ctrl 3	ctrl 4
	Replicate	1	1	1	1	1	1	1	1	1	1		2	2	2	2	2	2	2	2	2	2		1	1	1	1	1	1	1	1	1	1		2	2	2	2	2	2	2	2	2	2
	Description	Lysate test with pyruvate	Lysate test with pyruvate and formate	Lysate with NADH generation system test	3-enzyme pathway test	No lysate control	No pyruvate control	No lysate, no 23BD pathway control	No lysate, no 23BD pathway control at 25C	Added metabolites, initial timepoint	Lysate only, initial timepoint		Lysate test with pyruvate	Lysate test with pyruvate and formate	Lysate with NADH generation system test	3-enzyme pathway test	No lysate control	No pyruvate control	No lysate, no 23BD pathway control	No lysate, no 23BD pathway control at 25C	Added metabolites, initial timepoint	Lysate only, initial timepoint		Lysate test with cellobiose	#9 with pyruvate sink	#9 with pyruvate and NADH sink	No cellobiose control	No substrate contorl	Lysate only control	#9 with pyruvate sink and NADH source	#15 with pep instead of cellobiose as substrate	Lysate only, initial timepoint	Added metabolites, initial timepoint		Lysate test with cellobiose	#9 with pyruvate sink	#9 with pyruvate and NADH sink	No cellobiose control	No substrate contorl	Lysate only control	#9 with pyruvate sink and NADH source	#15 with pep instead of cellobiose as substrate	Lysate only, initial timepoint	Added metabolites, initial timepoint
	Lysate	yes	yes	yes	yes		yes				yes		yes	yes	yes	yes		yes				yes		yes	yes	yes	yes	yes	yes	yes	yes	yes			yes	yes	yes	yes	yes	yes	yes	yes	yes
	Cellobiose (mM)																							15 mM	15 mM	15 mM				15 mM			15 mM		15 mM	15 mM	15 mM				15 mM			15 mM
	Acetoin (mM)																									30 mM	30 mM						30 mM				30 mM	30 mM						30 mM
	Phosphoenolpyruvate (mM)																														60 mM											60 mM
	Pyruvate (mM)	60 mM	60 mM	60 mM	60 mM	60 mM		60 mM	60 mM	60 mM			60 mM	60 mM	60 mM	60 mM	60 mM		60 mM	60 mM	60 mM
	Formate (mM)		100 mM	100 mM	100 mM	100 mM	100 mM	100 mM	100 mM	100 mM				100 mM	100 mM	100 mM	100 mM	100 mM	100 mM	100 mM	100 mM									100 mM	100 mM		100 mM								100 mM	100 mM		100 mM
	FDH			yes	yes	yes	yes								yes	yes	yes	yes												yes	yes										yes	yes
	ALS				yes	yes	yes									yes	yes	yes							yes	yes	yes	yes		yes	yes					yes	yes	yes	yes		yes	yes
	ALDC				yes	yes	yes									yes	yes	yes							yes	yes	yes	yes		yes	yes					yes	yes	yes	yes		yes	yes
	BDH				yes	yes	yes									yes	yes	yes							yes	yes	yes	yes		yes	yes					yes	yes	yes	yes		yes	yes
	Temperature (C)	37	37	37	37	37	37	37	25				37	37	37	37	37	37	37	25				37	37	37	37	37	37	37	37				37	37	37	37	37	37	37	37
	Incubation time (h)	24	24	24	24	24	24	24	24	0	0		24	24	24	24	24	24	24	24	0	0		24	24	24	24	24	24	24	24	0	0		24	24	24	24	24	24	24	24	0	0
Metabolite concentrations (mM)	cellobiose																							4.528	4.014	4.372	0	0	0	3.762		0.092	12.658		4.444	4.042	4.198	0	0	0	3.828		0.086	12.648
	glucose	0	0	0	0	0	0	0	0	0	0		0	0	0	0	0	0	0	0	0	0		17.626	9.302	7.104				16.91					17.524	9.398	6.84				17.174
	pyruvate	8.094	5.564	0.334	0.15	0.038	0.208	63.192	60.74	61.022	0.1		8.44	5.902	0.348	0.156	0.114	0.186	59.732	63.02	60.09	0.09
	malate	1.894	3.246	1.892	0	0	0	0	0	0	0		2.092	3.258	0	0	0	0	0	0	0	0									8.724											8.928
	succinate	1.306	1.366	0	0	0	0	0	0	0	0		0	1.406	0	0	0	0	0	0	0	0									1.074											1.054
	lactate	0	0	14.32	0.456	0.352	0	0	0	0	0		0	0	14.352	0.436	0.306	0	0	0	0	0							0.318		6.254									0		6.318
	formate	25.498	123.132	78.9	87.532	70.974	121.494	103.528	98.842	104.912	25.01		25.884	119.142	79.846	86.16	68.41	116.15	97.214	103.684	103.184	24.932		39.114	39.754	42.444	41.132	39.23	39.1	122.114	55.93	42.6	100.542		38.478	39.894	40.466	42.28	39.978	39.864	124.106	56.426	41.68	100.762
	acetate	4.146	4.212	2.426	0.472	0	0	0	0	0	0		4.008	3.748	2.34	0	0	0	0	0	0	0			1.734	3.578	2.206		0.936							1.75	3.458	2.322		0.89
	acetoin	10.696	14.36	2.686	2.19	0	2.022	0	0	0	1.892		10.578	13.39	2.568	2.14	0	1.988	0	0	0	1.866		2.17	2.202	24.352	24.098	2.194	2.198	1.64		2.058	31.79		2.116	2.18	22.996	25.308	2.25	2.224	1.67		2.016	31.798
	meso23BD	0	0	1.836	29.724	32.24	0	0	0	0	0		0	0	1.806	29.216	30.914	0	0	0	0	0				6.946	6.302				2.708						6.788	6.164				2.704
	ss23BD	0	0	0	0	0	0	0	0	0	0		0	0	0	0	0	0	0	0	0	0				3.616	3.18										3.48	2.996
	ethanol	3.036	1.258	27.996	2.716	0	1.774	0	0	0	0		3.992	2.058	27.772	3.83	0	1.15	0	0	0	0		3.334	5.936						7.95				3.336	5.56						7.838
Boundary fluxes (mM)	cellobiose																							-8.222	-8.736	-8.378	-0.092	-0.092	-0.092	-8.988	-0.092				-8.29	-8.692	-8.536	-0.086	-0.086	-0.086	-8.906	-0.086
	glucose																							17.626	9.302	7.104	0	0	0	16.91	0				17.524	9.398	6.84	0	0	0	17.174	0
	PEP																														-25											-25
	pyruvate	-53.028	-55.558	-60.788	-60.972	-60.984	0.108	2.17	-0.282				-51.74	-54.278	-59.832	-60.024	-59.976	0.096	-0.358	2.93				0	0	0	0	0	0	0	0				0	0	0	0	0	0	0	0
	formate	-0.488	-6.79	-51.022	-42.39	-33.938	-8.428	-1.384	-6.07				-0.952	-8.974	-48.27	-41.956	-34.774	-11.966	-5.97	0.5				-3.486	-2.846	-0.156	-1.468	-3.37	-3.5	-21.028	-87.212				-4.122	-2.706	-2.134	-0.32	-2.622	-2.736	-19.036	-86.716
	malate	1.894	3.246	1.892	0	0	0	0	0				2.092	3.258	0	0	0	0	0	0				0	0	0	0	0	0	0	8.724				0	0	0	0	0	0	0	8.928
	succinate	1.306	1.366	0	0	0	0	0	0				0	1.406	0	0	0	0	0	0				0	0	0	0	0	0	0	1.074				0	0	0	0	0	0	0	1.054
	lactate	0	0	14.32	0.456	0.352	0	0	0				0	0	14.352	0.436	0.306	0	0	0				0	0	0	0	0	0.318	0	6.254				0	0	0	0	0	0	0	6.318
	acetate	4.146	4.212	2.426	0.472	0	0	0	0				4.008	3.748	2.34	0	0	0	0	0				0	1.734	3.578	2.206	0	0.936	0	0				0	1.75	3.458	2.322	0	0.89	0	0
	acetoin	8.804	12.468	0.794	0.298	-1.892	0.13	-1.892	-1.892				8.712	11.524	0.702	0.274	-1.866	0.122	-1.866	-1.866				0.112	0.144	-9.496	-9.75	0.136	0.14	-0.418	-2.058				0.058	0.122	-10.852	-8.54	0.192	0.166	-0.388	-2.058
	23BD (total)	0	0	1.836	29.724	32.24	0	0	0				0	0	1.806	29.216	30.914	0	0	0				0	0	10.562	9.482	0	0	0	2.708				0	0	10.268	9.16	0	0	0	2.704
	ethanol	3.036	1.258	27.996	2.716	0	1.774	0	0				3.992	2.058	27.772	3.83	0	1.15	0	0				3.334	5.936	0	0	0	0	0	7.95				3.336	5.56	0	0	0	0	0	7.838
Metabolic flux analysis (mM/day)	cbp	0	0	0	0	0	0						0	0	0	0	0	0						8.23022	8.72726	8.36962	0.092092	0.091908	0.092092	8.97901	0.091908				8.29829	8.68331	8.52746	0.086086	0.086086	0.086086	8.89709	0.085914
	glukg	0	0	0	0	0	0						0	0	0	0	0	0						-9.37815	-0.584038	1.25852	0.092092	0.091908	0.092092	-7.9479	0.091908				-9.20819	-0.72409	1.68062	0.086086	0.086086	0.086086	-8.29408	0.085914
	pgmt	0	0	0	0	0	0						0	0	0	0	0	0						11.1554	4.56702	1.61833	0.744279	0.043956	0.674141	7.52948	0.091908				10.9325	4.50487	-0.512775	1.69546	0.105722	0.524303	7.90569	0.085914
	glycolysis	0	0	0	0	0	0						0	0	0	0	0	0						1.77722	3.98298	2.87685	0.836371	0.135864	0.766233	-0.418418	0.183816				1.72427	3.78078	1.16785	1.78154	0.191808	0.610389	-0.388388	0.171828
	ppdk	0	0	0	0	0	0						-2.09409	-4.66866	0	0	0	0						3.55444	7.96596	5.75369	1.67274	0.271728	1.53247	-0.836836	-1.07293				3.44855	7.56155	2.3357	3.56308	0.383616	1.22078	-0.776776	-974.631
	pepck	0	0	0	0	0	0						2.09409	4.66866	0	0	0	0						0	0	0	0	0	0	0	26.4656				0	0	0	0	0	0	0	1000
	mdh	-1.30731	-1.36737	0	0	0	0						2.09409	3.26126	0	0	0	0						0	0	0	0	0	0	0	25.3926				0	0	0	0	0	0	0	998.947
	mae	-3.2032	-4.61661	-1.89389	0	0	0						0	0	0	0	0	0						0	0	0	0	0	0	0	16.6599				0	0	0	0	0	0	0	990.01
	ldh	0	0	14.3343	0.456456	0.352352	0						0	0	14.3664	0.435564	0.306306	0						0	0	0	0	0	0.317682	0	6.26025				0	0	0	0	0	0	0	6.32432
	als-aldc	8.8128	12.4805	2.63263	29.992	30.3783	0.12987						8.72071	11.5355	2.51051	29.4605	29.0808	0.121878						0.111888	0.144144	1.08606	-0.267732	0.135864	0.13986	-0.418418	0.65065				0.057942	0.122122	-0.56288	0.61938	0.191808	0.165834	-0.388388	0.646646
	bdh	0	0	1.83784	29.6943	32.2722	0						0	0	1.80781	29.1868	30.9449	0						0	0	10.5726	9.47252	0	0	0	2.71071				0	0	10.2783	9.15084	0	0	0	2.7067
	fdh	0	0	50.971	42.3476	33.9041	8.41957						0	0	48.2217	41.914	34.7392	11.954						0	0	0	0	0	0	21.007	87.1248				0	0	0	0	0	0	19.017	86.6293
	ndk	0	0	0	0	0	0						-2.09409	-4.66866	0	0	0	0						-9.37815	-0.584038	1.25852	0.092092	0.091908	0.092092	-7.9479	-26.3737				-9.20819	-0.72409	1.68062	0.086086	0.086086	0.086086	-8.29408	-999.914
	adk	-1.30731	-1.36737	0	0	0	0						2.09409	3.26126	0	0	0	0						-3.55444	-7.96596	-5.75369	-1.67274	-0.271728	-1.53247	0.836836	0				-3.44855	-7.56155	-2.3357	-3.56308	-0.383616	-1.22078	0.776776	973.578
	xhyd	3.2032	4.61661	1.89389	0	0	0						0	0	0	0	0	0						0	0	0	0	0	0	0	-16.6599				0	0	0	0	0	0	0	-990.01
	pfor	8.49649	6.84284	30.4524	3.19119	0	1.77577						8.008	7.21921	30.1421	3.82617	0	1.15115						3.33067	7.67767	3.58158	2.20821	0	0.935064	0	9.03088				3.33266	7.31731	3.46146	2.32432	0	0.88911	0	8.89878
	bifur-hyd	1.56857	1.9049	3.65468	3.19119	0	1.77577						0	1.32632	3.29507	3.82617	0	1.15115						0	0	0	0	0	0.691808	0	9.03088				0	0	0	0	0	0.749749	0	8.89878
	rnf	6.92792	4.93793	26.7977	0	0	0						8.008	5.89289	26.847	0	0	0						3.33067	7.67767	3.58158	2.20821	0	0.243256	0	0				3.33266	7.31731	3.46146	2.32432	0	0.139361	0	0
	aldh-adh	3.03904	1.25926	28.024	2.71872	0	1.77577						3.99599	2.06006	27.7998	3.82617	0	1.15115						3.33067	5.94194	0	0	0	0	0	7.95795				3.33266	5.56556	0	0	0	0	0	7.84584
	pta-ack	4.15015	4.21621	2.42843	0.472472	0	0						4.01201	3.75175	2.34234	0	0	0						0	1.73573	3.58158	2.20821	0	0.935064	0	0				0	1.75175	3.46146	2.32432	0	0.88911	0	0
	succinate	1.30731	1.36737	0	0	0	0						0	1.40741	0	0	0	0						0	0	0	0	0	0	0	1.07293				0	0	0	0	0	0	0	1.05295
	atpm	6.76476	6.95094	2.42843	0.472472	0	0						4.01201	6.56656	2.34234	0	0	0						14.7098	14.2687	10.9536	4.62523	0.315684	3.14167	6.69264	27.6304				14.381	13.8182	5.28438	7.58286	0.489338	2.63419	7.12892	27.5605
	ppi_production	0	0	0	0	0	0						-2.09409	-4.66866	0	0	0	0						5.33166	11.9489	8.63054	2.50911	0.407592	2.2987	-1.25525	-0.88911				5.17282	11.3423	3.50355	5.34462	0.575424	1.83117	-1.16516	-974.46
	nadh_sink	0	0	0	3.56826	1.27947	3.09225						-2.07808	0	0	0.813186	3.48801	8.50058						-1.55345	-0.223223	-4.11414	-6.42794	0.135864	0	20.5886	46.804				-1.60839	-0.033033	-5.64896	-5.04498	0.191808	0	18.6286	46.3486
	pyr_sink	23.6497	19.0821	8.78132	-2.59863	-0.064064	-2.14341						24.1447	19.2648	10.2427	-3.09873	1.44816	-1.49081						0	0	0	0	0	0	0	-1.00545				0	0	0	0	0	0	0	-1.13761
	g1p_sink	0	0	0	0	0	0						0	0	0	0	0	0						-2.92515	4.16025	6.75129	-0.652187	0.047952	-0.582049	1.44953	0				-2.63417	4.17844	9.04024	-1.60937	-0.019636	-0.438217	0.991402	0
	EXCH_cb	0	0	0	0	0	0						0	0	0	0	0	0						-8.23022	-8.72726	-8.36962	-0.092092	-0.091908	-0.092092	-8.97901	-0.091908				-8.29829	-8.68331	-8.52746	-0.086086	-0.086086	-0.086086	-8.89709	-0.085914
	EXCH_gluc	0	0	0	0	0	0						0	0	0	0	0	0						17.6084	9.3113	7.1111	0	0	0	16.9269	0				17.5065	9.4074	6.84684	0	0	0	17.1912	0
	EXCH_pep	0	0	0	0	0	0						0	0	0	0	0	0						0	0	0	0	0	0	0	-25.025				0	0	0	0	0	0	0	-25.025
	EXCH_pyr	-52.975	-55.5024	-60.7272	-61.033	-61.045	0.107892						-51.6883	-54.2237	-59.7722	-60.084	-59.916	0.095904						0	0	0	0	0	0	0	0				0	0	0	0	0	0	0	0
	EXCH_form	0	0	-50.971	-42.3476	-33.9041	-8.41957						0	0	-48.2217	-41.914	-34.7392	-11.954						0	0	0	0	0	0	-21.007	-87.1248				0	0	0	0	0	0	-19.017	-86.6293
	EXCH_mal	1.89589	3.24925	1.89389	0	0	0						2.09409	3.26126	0	0	0	0						0	0	0	0	0	0	0	8.73272				0	0	0	0	0	0	0	8.93693
	EXCH_succ	1.30731	1.36737	0	0	0	0						0	1.40741	0	0	0	0						0	0	0	0	0	0	0	1.07293				0	0	0	0	0	0	0	1.05295
	EXCH_lac	0	0	14.3343	0.456456	0.352352	0						0	0	14.3664	0.435564	0.306306	0						0	0	0	0	0	0.317682	0	6.26025				0	0	0	0	0	0	0	6.32432
	EXCH_acetate	4.15015	4.21621	2.42843	0.472472	0	0						4.01201	3.75175	2.34234	0	0	0						0	1.73573	3.58158	2.20821	0	0.935064	0	0				0	1.75175	3.46146	2.32432	0	0.88911	0	0
	EXCH_acetoin	8.8128	12.4805	0.794794	0.297702	-1.89389	0.12987						8.72071	11.5355	0.702702	0.273726	-1.86413	0.121878						0.111888	0.144144	-9.4865	-9.74025	0.135864	0.13986	-0.418418	-2.06006				0.057942	0.122122	-10.8411	-8.53146	0.191808	0.165834	-0.388388	-2.06006
	EXCH_23bd	0	0	1.83784	29.6943	32.2722	0						0	0	1.80781	29.1868	30.9449	0						0	0	10.5726	9.47252	0	0	0	2.71071				0	0	10.2783	9.15084	0	0	0	2.7067
	EXCH_etoh	3.03904	1.25926	28.024	2.71872	0	1.77577						3.99599	2.06006	27.7998	3.82617	0	1.15115						3.33067	5.94194	0	0	0	0	0	7.95795				3.33266	5.56556	0	0	0	0	0	7.84584
	EXCH_co2	25.5335	29.9219	84.7948	105.523	94.6608	10.4551						23.3553	28.4364	83.3849	104.661	92.9008	13.3489						3.55444	7.96596	5.75369	1.67274	0.271728	1.21478	20.1701	89.7972				3.44855	7.56155	2.3357	3.56308	0.383616	1.22078	18.2402	88.9374
	EXCH_h2	3.13713	3.80981	7.30936	6.38238	0	3.55155						0	2.65265	6.59014	7.65234	0	2.3023						0	0	0	0	0	1.38362	0	18.0618				0	0	0	0	0	1.4995	0	17.7976
	EXCH_h	-17.4614	-21.6036	-82.3663	-101.482	-93.3813	-7.36284						-21.4214	-20.4624	-81.0425	-103.848	-89.4128	-4.84836						0.223776	5.49549	2.34429	-3.38336	0.271728	2.01898	-0.836836	-39.2229				0.115884	5.49949	-1.01965	-0.939114	0.383616	1.4995	-0.776776	-38.9145
	EXCH_h2o	-8.07206	-8.31831	-2.42843	-0.472472	0	0						-4.01201	-7.97397	-2.34234	0	0	0						-11.1554	-6.30275	-5.19991	-2.95249	-0.043956	-1.6092	-7.52948	-28.3357				-10.9325	-6.25662	-2.94868	-4.01978	-0.105722	-1.41341	-7.90569	-28.2698
	EXCH_pi	1.30731	1.36737	0	0	0	0						1.13687e-13	1.40741	0	0	0	0						2.92515	-4.16025	-6.75129	0.652187	-0.047952	0.582049	-1.44953	26.0979				2.63417	-4.17844	-9.04024	1.60937	0.019636	0.438217	-0.991402	26.0779
