# Supplementary material for: Cell-Free Systems Biology: Characterizing Central Metabolism of Clostridium thermocellum with a Three-Enzyme Cascade Reaction
Source: ACS Synth Biol. 2024 Oct 10;13(11):3587–99. doi: 10.1021/acssynbio.4c00405 (PMC11574923; doi:10.1021/acssynbio.4c00405)
Supplement: Supplementary file 3 — sb4c00405_si_003.zip [file sb4c00405_si_003.zip]

Archive with 6 entries (6 files):
- cth_compact_flux_map1.json
- cth_lystate_flux_analysis_12-8-2023.ipynb
- cth_more_compact_map_v2.json
- cth_simple_lysate_model.csv
- Lysate data_Dan DO.xlsx
- me23escher_v2.yml
