# Supplementary material for: Cell-Free Systems Biology: Characterizing Central Metabolism of Clostridium thermocellum with a Three-Enzyme Cascade Reaction
Source: ACS Synth Biol. 2024 Oct 10;13(11):3587–99. doi: 10.1021/acssynbio.4c00405 (PMC11574923; doi:10.1021/acssynbio.4c00405)
Supplement: Supplementary file 3 — sb4c00405_si_003.zip [file sb4c00405_si_003.zip › cth_compact_flux_map1.json]

[{"map_name":"new_map","map_id":"NR4wMvLd1c51","map_description":"\nLast Modified Sat Dec 09 2023 16:48:39 GMT-0500 (Eastern Standard Time)","homepage":"https://escher.github.io","schema":"https://escher.github.io/escher/jsonschema/1-0-0#"},{"reactions":{"0":{"name":"cbp","bigg_id":"cbp","reversibility":true,"label_x":448.52074024229523,"label_y":-990.8476333994076,"gene_reaction_rule":"","genes":[],"metabolites":[{"bigg_id":"cb","coefficient":-1},{"bigg_id":"g1p","coefficient":1},{"bigg_id":"gluc","coefficient":1},{"bigg_id":"pi","coefficient":-1}],"segments":{"0":{"from_node_id":"1","to_node_id":"2","b1":null,"b2":null},"1":{"from_node_id":"3","to_node_id":"2","b1":null,"b2":null},"2":{"from_node_id":"1","to_node_id":"0","b1":{"x":432.93939906093135,"y":-1058.259985168754},"b2":{"x":432.9156276521072,"y":-1033.9669342272116}},"3":{"from_node_id":"3","to_node_id":"4","b1":{"x":434.31376719181515,"y":-930.2379540584343},"b2":{"x":473.8372477442282,"y":-931.8484584854177}},"4":{"from_node_id":"3","to_node_id":"5","b1":{"x":434.3581016476502,"y":-926.2381997589773},"b2":{"x":417.3581311366577,"y":-936.8186612021336}}}},"1":{"name":"g1p_sink","bigg_id":"g1p_sink","reversibility":false,"label_x":667.2369802255106,"label_y":-857.8919302582792,"gene_reaction_rule":"","genes":[],"metabolites":[{"bigg_id":"g1p","coefficient":-1}],"segments":{"6":{"from_node_id":"7","to_node_id":"8","b1":null,"b2":null},"7":{"from_node_id":"9","to_node_id":"8","b1":null,"b2":null},"8":{"from_node_id":"7","to_node_id":"4","b1":{"x":560.1461691285775,"y":-865.0929670622506},"b2":{"x":570.2440599231836,"y":-864.6772104287406}}}},"2":{"name":"glukg","bigg_id":"glukg","reversibility":true,"label_x":257.582954101053,"label_y":-774.0045219523008,"gene_reaction_rule":"","genes":[],"metabolites":[{"bigg_id":"g6p","coefficient":1},{"bigg_id":"gdp","coefficient":1},{"bigg_id":"gluc","coefficient":-1},{"bigg_id":"gtp","coefficient":-1},{"bigg_id":"h","coefficient":1}],"segments":{"9":{"from_node_id":"10","to_node_id":"11","b1":null,"b2":null},"10":{"from_node_id":"12","to_node_id":"11","b1":null,"b2":null},"11":{"from_node_id":"12","to_node_id":"13","b1":{"x":356.9254805622917,"y":-735.8274292812496},"b2":{"x":402.5687588070534,"y":-709.6436430645888}},"13":{"from_node_id":"10","to_node_id":"5","b1":{"x":355.5511124314079,"y":-819.5744512362958},"b2":{"x":356.38717378625563,"y":-843.6371589617456}}}},"3":{"name":"glycolysis","bigg_id":"glycolysis","reversibility":true,"label_x":259.0721738205965,"label_y":-575.6998030984346,"gene_reaction_rule":"","genes":[],"metabolites":[{"bigg_id":"adp","coefficient":-1},{"bigg_id":"atp","coefficient":2},{"bigg_id":"g6p","coefficient":-1},{"bigg_id":"h","coefficient":3},{"bigg_id":"h2o","coefficient":2},{"bigg_id":"nad","coefficient":-1},{"bigg_id":"nadh","coefficient":1},{"bigg_id":"pep","coefficient":2},{"bigg_id":"pi","coefficient":-1},{"bigg_id":"ppi","coefficient":-1}],"segments":{"16":{"from_node_id":"17","to_node_id":"18","b1":null,"b2":null},"17":{"from_node_id":"19","to_node_id":"18","b1":null,"b2":null},"20":{"from_node_id":"17","to_node_id":"13","b1":{"x":424.5950501685295,"y":-616.9577206636794},"b2":{"x":425.43111152337724,"y":-597.900250166473}},"25":{"from_node_id":"19","to_node_id":"26","b1":{"x":425.9694182994133,"y":-520.2747245875396},"b2":{"x":425.13335694456566,"y":-510.58542994802724}}}},"4":{"name":"pgmt","bigg_id":"pgmt","reversibility":true,"label_x":537.4370959802987,"label_y":-768.4464282446708,"gene_reaction_rule":"","genes":[],"metabolites":[{"bigg_id":"g1p","coefficient":-1},{"bigg_id":"g6p","coefficient":1}],"segments":{"28":{"from_node_id":"29","to_node_id":"30","b1":null,"b2":null},"29":{"from_node_id":"31","to_node_id":"30","b1":null,"b2":null},"30":{"from_node_id":"29","to_node_id":"4","b1":{"x":523.2930716934661,"y":-822.6403809661656},"b2":{"x":522.6918161537826,"y":-839.516443183803}},"31":{"from_node_id":"31","to_node_id":"13","b1":{"x":521.7928060352874,"y":-731.706713503307},"b2":{"x":454.9157595730179,"y":-704.0856714272712}}}},"5":{"name":"ppdk","bigg_id":"ppdk","reversibility":true,"label_x":448.3676069190463,"label_y":-319.1480597084354,"gene_reaction_rule":"","genes":[],"metabolites":[{"bigg_id":"amp","coefficient":-1},{"bigg_id":"atp","coefficient":1},{"bigg_id":"h","coefficient":-1},{"bigg_id":"pep","coefficient":-1},{"bigg_id":"pi","coefficient":1},{"bigg_id":"ppi","coefficient":-1},{"bigg_id":"pyr","coefficient":1}],"segments":{"32":{"from_node_id":"33","to_node_id":"34","b1":null,"b2":null},"33":{"from_node_id":"35","to_node_id":"34","b1":null,"b2":null},"37":{"from_node_id":"33","to_node_id":"26","b1":{"x":427.0369676419793,"y":-353.2193317658678},"b2":{"x":426.4356815847176,"y":-393.09264740147387}},"40":{"from_node_id":"35","to_node_id":"41","b1":{"x":428.4113357728631,"y":-250.78697655886856},"b2":{"x":427.57530493559346,"y":-233.01597110392652}}}},"6":{"name":"pfor","bigg_id":"pfor","reversibility":true,"label_x":442.8275602811679,"label_y":32.015331287459674,"gene_reaction_rule":"","genes":[],"metabolites":[{"bigg_id":"accoa","coefficient":1},{"bigg_id":"co2","coefficient":1},{"bigg_id":"coa","coefficient":-1},{"bigg_id":"fdox","coefficient":-1},{"bigg_id":"fdred","coefficient":1},{"bigg_id":"h","coefficient":1},{"bigg_id":"pyr","coefficient":-1}],"segments":{"41":{"from_node_id":"42","to_node_id":"43","b1":null,"b2":null},"42":{"from_node_id":"44","to_node_id":"43","b1":null,"b2":null},"43":{"from_node_id":"44","to_node_id":"45","b1":{"x":428.6205872306878,"y":84.56571497413591},"b2":{"x":428.66599125253055,"y":121.55752058248484}},"46":{"from_node_id":"42","to_node_id":"48","b1":{"x":427.20188464396904,"y":-43.426422608492345},"b2":{"x":465.0480785677049,"y":-85.81618031578743}},"47":{"from_node_id":"44","to_node_id":"49","b1":{"x":428.6649216865228,"y":88.56546927359304},"b2":{"x":464.98156838422733,"y":113.91797632963738}},"49":{"from_node_id":"42","to_node_id":"41","b1":{"x":427.246219099804,"y":-39.42666830903521},"b2":{"x":428.87762957574546,"y":-115.52318855737326}}}},"12":{"name":"mae","bigg_id":"mae","reversibility":true,"label_x":553.6830006495873,"label_y":-205.60287159448015,"gene_reaction_rule":"","genes":[],"metabolites":[{"bigg_id":"co2","coefficient":1},{"bigg_id":"mal","coefficient":-1},{"bigg_id":"nadp","coefficient":-1},{"bigg_id":"nadph","coefficient":1},{"bigg_id":"pyr","coefficient":1}],"segments":{"95":{"from_node_id":"96","to_node_id":"97","b1":null,"b2":null},"96":{"from_node_id":"98","to_node_id":"97","b1":null,"b2":null},"98":{"from_node_id":"96","to_node_id":"100","b1":{"x":629.2881451368253,"y":-173.62938018824164},"b2":{"x":649.040913164721,"y":-174.715277386738}},"101":{"from_node_id":"98","to_node_id":"41","b1":{"x":505.29074678734924,"y":-174.43262520774994},"b2":{"x":486.9752346188285,"y":-173.88901011374574}}}},"15":{"name":"pepck","bigg_id":"pepck","reversibility":true,"label_x":514.8511696552666,"label_y":-491.83903867475055,"gene_reaction_rule":"","genes":[],"metabolites":[{"bigg_id":"co2","coefficient":-1},{"bigg_id":"gdp","coefficient":-1},{"bigg_id":"gtp","coefficient":1},{"bigg_id":"oaa","coefficient":1},{"bigg_id":"pep","coefficient":-1}],"segments":{"123":{"from_node_id":"124","to_node_id":"125","b1":null,"b2":null},"124":{"from_node_id":"126","to_node_id":"125","b1":null,"b2":null},"128":{"from_node_id":"126","to_node_id":"130","b1":{"x":626.8511696552666,"y":-451.83903867475055},"b2":{"x":646.6050759052666,"y":-453.2763555692818}},"129":{"from_node_id":"124","to_node_id":"26","b1":{"x":502.85116965526663,"y":-451.83903867475055},"b2":{"x":484.53451926464163,"y":-451.83903867475055}}}},"17":{"name":"mdh","bigg_id":"mdh","reversibility":true,"label_x":737.1630325786613,"label_y":-324.9613556190527,"gene_reaction_rule":"","genes":[],"metabolites":[{"bigg_id":"h","coefficient":-1},{"bigg_id":"mal","coefficient":1},{"bigg_id":"nad","coefficient":1},{"bigg_id":"nadh","coefficient":-1},{"bigg_id":"oaa","coefficient":-1}],"segments":{"133":{"from_node_id":"134","to_node_id":"135","b1":null,"b2":null},"134":{"from_node_id":"136","to_node_id":"135","b1":null,"b2":null},"136":{"from_node_id":"136","to_node_id":"100","b1":{"x":709.2269974224113,"y":-249.96401064834959},"b2":{"x":707.78968052788,"y":-233.08470766983388}},"139":{"from_node_id":"134","to_node_id":"130","b1":{"x":707.78968052788,"y":-350.96666567764646},"b2":{"x":706.5459061138175,"y":-385.5779327674902}}}},"18":{"name":"als-aldc","bigg_id":"als-aldc","reversibility":true,"label_x":193.61417973430719,"label_y":-451.9870023160014,"gene_reaction_rule":"","genes":[],"metabolites":[{"bigg_id":"acetoin","coefficient":1},{"bigg_id":"co2","coefficient":2},{"bigg_id":"h","coefficient":-2},{"bigg_id":"pyr","coefficient":-2}],"segments":{"140":{"from_node_id":"141","to_node_id":"142","b1":null,"b2":null},"141":{"from_node_id":"143","to_node_id":"142","b1":null,"b2":null},"142":{"from_node_id":"143","to_node_id":"144","b1":{"x":217.54754460247125,"y":-419.17366308260296},"b2":{"x":192.04423344524469,"y":-419.1736478238139}},"145":{"from_node_id":"141","to_node_id":"41","b1":{"x":318.55018437297906,"y":-420.6109952359233},"b2":{"x":382.4125024119195,"y":-215.95228857088426}}}},"19":{"name":"bdh","bigg_id":"bdh","reversibility":true,"label_x":-6.90299617854987,"label_y":-451.98697179842327,"gene_reaction_rule":"","genes":[],"metabolites":[{"bigg_id":"23bd","coefficient":1},{"bigg_id":"acetoin","coefficient":-1},{"bigg_id":"h","coefficient":-1},{"bigg_id":"nad","coefficient":1},{"bigg_id":"nadh","coefficient":-1}],"segments":{"146":{"from_node_id":"147","to_node_id":"148","b1":null,"b2":null},"147":{"from_node_id":"149","to_node_id":"148","b1":null,"b2":null},"148":{"from_node_id":"149","to_node_id":"150","b1":{"x":-34.7136841973487,"y":-419.1736478238139},"b2":{"x":-45.84363472072516,"y":-419.1736478238139}},"149":{"from_node_id":"147","to_node_id":"144","b1":{"x":37.54225242527093,"y":-419.1736478238139},"b2":{"x":74.54423344524469,"y":-419.1736478238139}}}},"21":{"name":"ldh","bigg_id":"ldh","reversibility":true,"label_x":60.866444213641444,"label_y":-225.89025572468063,"gene_reaction_rule":"","genes":[],"metabolites":[{"bigg_id":"h","coefficient":-1},{"bigg_id":"lac","coefficient":1},{"bigg_id":"nad","coefficient":1},{"bigg_id":"nadh","coefficient":-1},{"bigg_id":"pyr","coefficient":-1}],"segments":{"160":{"from_node_id":"161","to_node_id":"162","b1":null,"b2":null},"161":{"from_node_id":"163","to_node_id":"162","b1":null,"b2":null},"163":{"from_node_id":"163","to_node_id":"165","b1":{"x":31.189314656295437,"y":-262.9018175030947},"b2":{"x":-23.05987006817122,"y":-263.1992342657242}},"166":{"from_node_id":"161","to_node_id":"41","b1":{"x":155.18745116936208,"y":-262.22200775994156},"b2":{"x":365.16533843899475,"y":-173.15433495483157}}}},"22":{"name":"bifur-hyd","bigg_id":"bifur-hyd","reversibility":false,"label_x":717.4683837890625,"label_y":19.564952850341797,"gene_reaction_rule":"","genes":[],"metabolites":[{"bigg_id":"fdox","coefficient":1},{"bigg_id":"fdred","coefficient":-1},{"bigg_id":"h","coefficient":-3},{"bigg_id":"h2","coefficient":2},{"bigg_id":"nad","coefficient":1},{"bigg_id":"nadh","coefficient":-1}],"segments":{"167":{"from_node_id":"169","to_node_id":"170","b1":null,"b2":null},"168":{"from_node_id":"171","to_node_id":"170","b1":null,"b2":null},"169":{"from_node_id":"171","to_node_id":"48","b1":{"x":692.4798345456763,"y":-83.8605033101754},"b2":{"x":592.9556769607249,"y":-78.79156177579313}},"170":{"from_node_id":"169","to_node_id":"49","b1":{"x":703.8327875246362,"y":108.25119316002895},"b2":{"x":592.48843211176,"y":115.66240444091494}},"172":{"from_node_id":"171","to_node_id":"174","b1":{"x":706.8580088037891,"y":-69.17514631597533},"b2":{"x":740.9724934846979,"y":-73.39089843265944}}}},"23":{"name":"rnf","bigg_id":"rnf","reversibility":false,"label_x":629.2567941332595,"label_y":26.434623523447044,"gene_reaction_rule":"","genes":[],"metabolites":[{"bigg_id":"fdox","coefficient":1},{"bigg_id":"fdred","coefficient":-1},{"bigg_id":"h","coefficient":-1},{"bigg_id":"nad","coefficient":-1},{"bigg_id":"nadh","coefficient":1}],"segments":{"175":{"from_node_id":"178","to_node_id":"179","b1":null,"b2":null},"176":{"from_node_id":"180","to_node_id":"179","b1":null,"b2":null},"177":{"from_node_id":"180","to_node_id":"48","b1":{"x":613.7063532649681,"y":-45.562932999777445},"b2":{"x":587.8043549516271,"y":-82.1982617867335}},"178":{"from_node_id":"178","to_node_id":"49","b1":{"x":614.8072350015491,"y":78.4321800466737},"b2":{"x":585.3397789517055,"y":112.11506906086993}}}},"25":{"name":"pyr_sink","bigg_id":"pyr_sink","reversibility":false,"label_x":-127.64040346248663,"label_y":-43.31487392544659,"gene_reaction_rule":"","genes":[],"metabolites":[{"bigg_id":"pyr","coefficient":-1}],"segments":{"185":{"from_node_id":"188","to_node_id":"189","b1":null,"b2":null},"186":{"from_node_id":"190","to_node_id":"189","b1":null,"b2":null},"187":{"from_node_id":"188","to_node_id":"41","b1":{"x":109.26989786062455,"y":-52.541774287634155},"b2":{"x":384.48111255801484,"y":-135.05342955584115}}}},"26":{"name":"succinate","bigg_id":"succinate","reversibility":true,"label_x":774.5208699890413,"label_y":-494.2580214400905,"gene_reaction_rule":"","genes":[],"metabolites":[{"bigg_id":"accoa","coefficient":-1},{"bigg_id":"amp","coefficient":-1},{"bigg_id":"atp","coefficient":1},{"bigg_id":"co2","coefficient":2},{"bigg_id":"coa","coefficient":1},{"bigg_id":"h","coefficient":1},{"bigg_id":"h2o","coefficient":-1},{"bigg_id":"nad","coefficient":-2},{"bigg_id":"nadh","coefficient":2},{"bigg_id":"oaa","coefficient":-1},{"bigg_id":"pi","coefficient":-1},{"bigg_id":"succ","coefficient":1}],"segments":{"188":{"from_node_id":"191","to_node_id":"192","b1":null,"b2":null},"189":{"from_node_id":"193","to_node_id":"192","b1":null,"b2":null},"199":{"from_node_id":"191","to_node_id":"130","b1":{"x":781.207458313312,"y":-454.6476921833612},"b2":{"x":764.1039155408965,"y":-452.90711111497296}},"201":{"from_node_id":"193","to_node_id":"204","b1":{"x":864.959647875708,"y":-453.8683506968199},"b2":{"x":883.2751657457798,"y":-453.5273887964581}}}},"27":{"name":"fdh","bigg_id":"fdh","reversibility":true,"label_x":75.75863265991211,"label_y":-890.1909065246582,"gene_reaction_rule":"","genes":[],"metabolites":[{"bigg_id":"co2","coefficient":1},{"bigg_id":"form","coefficient":-1},{"bigg_id":"nad","coefficient":-1},{"bigg_id":"nadh","coefficient":1}],"segments":{"202":{"from_node_id":"206","to_node_id":"207","b1":null,"b2":null},"203":{"from_node_id":"208","to_node_id":"207","b1":null,"b2":null},"205":{"from_node_id":"206","to_node_id":"205","b1":{"x":61.71688461303711,"y":-932.0068855285645},"b2":{"x":60.27962875366211,"y":-931.159107208252}},"207":{"from_node_id":"208","to_node_id":"211","b1":{"x":60.75863265991211,"y":-858.6255989074707},"b2":{"x":61.44393539428711,"y":-856.2502326965332}}}},"28":{"name":"nadh_sink","bigg_id":"nadh_sink","reversibility":false,"label_x":76.24935531616211,"label_y":-671.996265411377,"gene_reaction_rule":"","genes":[],"metabolites":[{"bigg_id":"nad","coefficient":1},{"bigg_id":"nadh","coefficient":-1}],"segments":{"208":{"from_node_id":"212","to_node_id":"213","b1":null,"b2":null},"209":{"from_node_id":"214","to_node_id":"213","b1":null,"b2":null},"210":{"from_node_id":"214","to_node_id":"215","b1":{"x":61.24935531616211,"y":-645.8682746887207},"b2":{"x":61.24935531616211,"y":-643.3623542785645}},"211":{"from_node_id":"212","to_node_id":"211","b1":{"x":61.24935531616211,"y":-718.1242256164551},"b2":{"x":61.24935531616211,"y":-735.0035285949707}}}},"29":{"name":"pta-ack","bigg_id":"pta-ack","reversibility":true,"label_x":197.4579933388336,"label_y":49.3638214163652,"gene_reaction_rule":"","genes":[],"metabolites":[{"bigg_id":"accoa","coefficient":-1},{"bigg_id":"acetate","coefficient":1},{"bigg_id":"adp","coefficient":-1},{"bigg_id":"atp","coefficient":1},{"bigg_id":"coa","coefficient":1},{"bigg_id":"pi","coefficient":-1}],"segments":{"212":{"from_node_id":"216","to_node_id":"217","b1":null,"b2":null},"213":{"from_node_id":"218","to_node_id":"217","b1":null,"b2":null},"214":{"from_node_id":"216","to_node_id":"45","b1":{"x":309.4579933388336,"y":89.36382141636517},"b2":{"x":374.3944862587555,"y":139.38414612339642}},"215":{"from_node_id":"218","to_node_id":"219","b1":{"x":185.4579933388336,"y":89.3638214163652},"b2":{"x":164.26670152975157,"y":89.3638214163652}}}},"30":{"name":"aldh-adh","bigg_id":"aldh-adh","reversibility":true,"label_x":290.0421871355428,"label_y":263.9012104497649,"gene_reaction_rule":"","genes":[],"metabolites":[{"bigg_id":"accoa","coefficient":-1},{"bigg_id":"coa","coefficient":1},{"bigg_id":"etoh","coefficient":1},{"bigg_id":"h","coefficient":-2},{"bigg_id":"nad","coefficient":2},{"bigg_id":"nadh","coefficient":-2}],"segments":{"220":{"from_node_id":"224","to_node_id":"225","b1":null,"b2":null},"221":{"from_node_id":"226","to_node_id":"225","b1":null,"b2":null},"222":{"from_node_id":"224","to_node_id":"45","b1":{"x":342.0546081460544,"y":214.98221512190855},"b2":{"x":383.845291922818,"y":196.93756714390423}},"224":{"from_node_id":"226","to_node_id":"228","b1":{"x":258.66039827893906,"y":238.4350743879295},"b2":{"x":238.26044893226162,"y":244.17213681146643}}}},"31":{"name":"atpm","bigg_id":"atpm","reversibility":true,"label_x":-80.28866577148438,"label_y":-786.5252075195312,"gene_reaction_rule":"","genes":[],"metabolites":[{"bigg_id":"adp","coefficient":1},{"bigg_id":"atp","coefficient":-1},{"bigg_id":"h","coefficient":1},{"bigg_id":"h2o","coefficient":-1},{"bigg_id":"pi","coefficient":1}],"segments":{"228":{"from_node_id":"233","to_node_id":"234","b1":null,"b2":null},"229":{"from_node_id":"235","to_node_id":"234","b1":null,"b2":null},"230":{"from_node_id":"235","to_node_id":"236","b1":{"x":-95.28866577148435,"y":-758.217529296875},"b2":{"x":-95.28866577148438,"y":-740.5829467773438}},"231":{"from_node_id":"233","to_node_id":"232","b1":{"x":-95.28866577148438,"y":-841.2943725585938},"b2":{"x":-95.28865051269531,"y":-858.9290161132812}}}}},"nodes":{"0":{"node_type":"metabolite","x":432.26446533203125,"y":-1092.7133255004883,"bigg_id":"cb","name":"","label_x":456.8432793777623,"label_y":-1093.267517545579,"node_is_primary":true},"1":{"node_type":"multimarker","x":433.4049108471985,"y":-1016.262565024454},"2":{"node_type":"midmarker","x":433.62658312637325,"y":-992.23414570002},"3":{"node_type":"multimarker","x":433.8482554055481,"y":-972.2353742027344},"4":{"node_type":"metabolite","x":522.0406538337066,"y":-898.2628344570794,"bigg_id":"g1p","name":"","label_x":546.6194678794378,"label_y":-898.8170265021702,"node_is_primary":true},"5":{"node_type":"metabolite","x":355.73601146617966,"y":-902.3835502350221,"bigg_id":"gluc","name":"","label_x":292.42665477672654,"label_y":-914.0663505279908,"node_is_primary":true},"7":{"node_type":"multimarker","x":602.1287614202754,"y":-863.8838581055961},"8":{"node_type":"midmarker","x":622.1204720353699,"y":-863.3080919357608},"9":{"node_type":"multimarker","x":642.1121826504643,"y":-862.7323257659255},"10":{"node_type":"multimarker","x":356.01662421767503,"y":-802.0117234748084},"11":{"node_type":"midmarker","x":356.2382964968498,"y":-782.0129519775227},"12":{"node_type":"multimarker","x":356.45996877602465,"y":-762.014180480237},"13":{"node_type":"metabolite","x":424.77994920330127,"y":-656.6466414397496,"bigg_id":"g6p","name":"","label_x":449.35876324903234,"label_y":-657.2008334848404,"node_is_primary":true},"17":{"node_type":"multimarker","x":425.06056195479664,"y":-574.9603005193795},"18":{"node_type":"midmarker","x":425.2822342339714,"y":-554.9615290220938},"19":{"node_type":"multimarker","x":425.50390651314626,"y":-534.9627575248082},"26":{"node_type":"metabolite","x":425.78451926464163,"y":-451.83903867475055,"bigg_id":"pep","name":"","label_x":362.13576373029457,"label_y":-459.72776441124756,"node_is_primary":true},"29":{"node_type":"multimarker","x":522.321266585202,"y":-797.8910076968657},"30":{"node_type":"midmarker","x":522.5429388643768,"y":-777.8922361995801},"31":{"node_type":"multimarker","x":522.7646111435516,"y":-757.8934647022944},"33":{"node_type":"multimarker","x":427.5024794282464,"y":-332.7819396977398},"34":{"node_type":"midmarker","x":427.7241517074212,"y":-312.78316820045416},"35":{"node_type":"multimarker","x":427.945823986596,"y":-292.78439670316845},"41":{"node_type":"metabolite","x":428.2264672556695,"y":-174.2695798306499,"bigg_id":"pyr","name":"","label_x":445.6450640162443,"label_y":-146.18282644117022,"node_is_primary":true},"42":{"node_type":"multimarker","x":427.7117308860711,"y":2.570751835264673},"43":{"node_type":"midmarker","x":427.9334031652459,"y":22.569523332550347},"44":{"node_type":"multimarker","x":428.15507544442073,"y":42.56829482983602},"45":{"node_type":"metabolite","x":428.8367775185211,"y":180.30727234409954,"bigg_id":"accoa","name":"","label_x":453.41559156425217,"label_y":179.7530802990089,"node_is_primary":true},"48":{"node_type":"metabolite","x":535.5723656380173,"y":-82.7522884730236,"bigg_id":"fdox","name":"","label_x":507.23044669270485,"label_y":-45.09416164196891,"node_is_primary":true},"49":{"node_type":"metabolite","x":535.5723656380173,"y":113.87504528833182,"bigg_id":"fdred","name":"","label_x":528.8630150520798,"label_y":153.44770764184744,"node_is_primary":true},"96":{"node_type":"multimarker","x":587.289026341035,"y":-173.901447049688},"97":{"node_type":"midmarker","x":567.2894459620873,"y":-174.03100269799577},"98":{"node_type":"multimarker","x":547.2898655831395,"y":-174.1605583463036},"100":{"node_type":"metabolite","x":707.78968052788,"y":-174.33470766983388,"bigg_id":"mal","name":"","label_x":691.58968052788,"label_y":-134.33470766983388,"node_is_primary":true},"124":{"node_type":"multimarker","x":544.8511696552666,"y":-451.83903867475055},"125":{"node_type":"midmarker","x":564.8511696552666,"y":-451.83903867475055},"126":{"node_type":"multimarker","x":584.8511696552666,"y":-451.83903867475055},"130":{"node_type":"metabolite","x":705.3550759052666,"y":-453.2763555692818,"bigg_id":"oaa","name":"","label_x":685.0078591083916,"label_y":-482.8112676786568,"node_is_primary":true},"134":{"node_type":"multimarker","x":709.2269974224113,"y":-331.9640106483496},"135":{"node_type":"midmarker","x":709.2269974224113,"y":-311.9640106483496},"136":{"node_type":"multimarker","x":709.2269974224113,"y":-291.9640106483496},"141":{"node_type":"multimarker","x":276.55018437297906,"y":-420.61099523592327},"142":{"node_type":"midmarker","x":256.55018437297906,"y":-420.61099523592327},"143":{"node_type":"multimarker","x":236.55018437297906,"y":-420.61099523592327},"144":{"node_type":"metabolite","x":133.29423344524469,"y":-419.1736478238139,"bigg_id":"acetoin","name":"","label_x":95.49423344524473,"label_y":-379.1736478238139,"node_is_primary":true},"147":{"node_type":"multimarker","x":17.102280501442806,"y":-419.1736478238139},"148":{"node_type":"midmarker","x":-2.897719498557194,"y":-419.1736478238139},"149":{"node_type":"multimarker","x":-22.897719498557194,"y":-419.1736478238139},"150":{"node_type":"metabolite","x":-104.59363472072516,"y":-419.17364782381384,"bigg_id":"23bd","name":"","label_x":-126.19363472072519,"label_y":-379.17364782381384,"node_is_primary":true},"161":{"node_type":"multimarker","x":113.18808235042013,"y":-262.45226589875153},"162":{"node_type":"midmarker","x":93.18838291282873,"y":-262.5619126315181},"163":{"node_type":"multimarker","x":73.18868347523733,"y":-262.6715593642848},"165":{"node_type":"metabolite","x":-81.80898716609602,"y":-263.52132154322624,"bigg_id":"lac","name":"","label_x":-99.0428975763233,"label_y":-222.4882068116817,"node_is_primary":true},"169":{"node_type":"multimarker","x":702.4448220688091,"y":49.00320579743237},"170":{"node_type":"midmarker","x":702.4683837890625,"y":9.564952850341797},"171":{"node_type":"multimarker","x":698.1798727554096,"y":-34.67385818695874},"174":{"node_type":"metabolite","x":809.329915758593,"y":-91.00695134097114,"bigg_id":"h2","name":"","label_x":826.562581774218,"label_y":-105.51957035952583,"node_is_primary":true},"178":{"node_type":"multimarker","x":614.4343557036761,"y":36.43383530513347},"179":{"node_type":"midmarker","x":614.2567941332595,"y":16.434623523447044},"180":{"node_type":"multimarker","x":614.0792325628422,"y":-3.5645882582375634},"188":{"node_type":"multimarker","x":67.29031588390347,"y":-51.23230987049348},"189":{"node_type":"midmarker","x":47.30003875213157,"y":-50.608755386140814},"190":{"node_type":"multimarker","x":27.309761620359637,"y":-49.985200901788176},"191":{"node_type":"multimarker","x":804.5212650066992,"y":-454.3837216798553},"192":{"node_type":"midmarker","x":824.5208699890413,"y":-454.2580214400905},"193":{"node_type":"multimarker","x":844.5204749713834,"y":-454.1323212003258},"204":{"node_type":"metabolite","x":942.0240053814096,"y":-453.1581443421493,"bigg_id":"succ","name":"","label_x":925.8240053814095,"label_y":-413.1581443421493,"node_is_primary":true},"205":{"node_type":"metabolite","x":60.27962875366211,"y":-989.909107208252,"bigg_id":"form","name":"","label_x":85.27962875366211,"label_y":-989.909107208252,"node_is_primary":true},"206":{"node_type":"multimarker","x":60.75863265991211,"y":-918.753589630127},"207":{"node_type":"midmarker","x":60.75863265991211,"y":-900.1909065246582},"208":{"node_type":"multimarker","x":60.75863265991211,"y":-880.1909065246582},"211":{"node_type":"metabolite","x":61.24935531616211,"y":-793.7535285949707,"bigg_id":"nadh","name":"","label_x":25.24935531616211,"label_y":-763.7535285949707,"node_is_primary":true},"212":{"node_type":"multimarker","x":61.24935531616211,"y":-701.996265411377},"213":{"node_type":"midmarker","x":61.24935531616211,"y":-681.996265411377},"214":{"node_type":"multimarker","x":61.24935531616211,"y":-661.996265411377},"215":{"node_type":"metabolite","x":61.24935531616211,"y":-584.6123542785645,"bigg_id":"nad","name":"","label_x":86.24935531616211,"label_y":-584.6123542785645,"node_is_primary":false},"216":{"node_type":"multimarker","x":267.4579933388336,"y":89.3638214163652},"217":{"node_type":"midmarker","x":247.4579933388336,"y":89.3638214163652},"218":{"node_type":"multimarker","x":227.4579933388336,"y":89.3638214163652},"219":{"node_type":"metabolite","x":105.51670152975157,"y":89.36382141636523,"bigg_id":"acetate","name":"","label_x":67.71670152975162,"label_y":129.36382141636523,"node_is_primary":true},"224":{"node_type":"multimarker","x":318.2269506914288,"y":221.68321761917727},"225":{"node_type":"midmarker","x":298.9738277605428,"y":227.0977589116789},"226":{"node_type":"multimarker","x":279.72070482965745,"y":232.51230020417992},"228":{"node_type":"metabolite","x":181.70440032278483,"y":260.07735185818893,"bigg_id":"etoh","name":"","label_x":155.01203276907387,"label_y":229.44482927518112,"node_is_primary":true},"232":{"node_type":"metabolite","x":-95.28865051269531,"y":-917.6790161132812,"bigg_id":"atp","name":"","label_x":-70.28865051269531,"label_y":-917.6790161132812,"node_is_primary":true},"233":{"node_type":"multimarker","x":-95.28866577148438,"y":-816.5252075195312},"234":{"node_type":"midmarker","x":-95.28866577148438,"y":-796.5252075195312},"235":{"node_type":"multimarker","x":-95.28866577148438,"y":-776.5252075195312},"236":{"node_type":"metabolite","x":-95.28866577148438,"y":-681.8329467773438,"bigg_id":"adp","name":"","label_x":-70.28866577148438,"label_y":-681.8329467773438,"node_is_primary":true}},"text_labels":{"0":{"x":441.2899169921875,"y":204.36466217041016,"text":""},"1":{"x":406.3837585449219,"y":233.90064239501953,"text":""}},"canvas":{"x":-176.24560546875,"y":-1137.9917907714844,"width":1164.9510498046875,"height":1436.8739929199219}}]
