# Supplementary material for: Cell-Free Systems Biology: Characterizing Central Metabolism of Clostridium thermocellum with a Three-Enzyme Cascade Reaction
Source: ACS Synth Biol. 2024 Oct 10;13(11):3587–99. doi: 10.1021/acssynbio.4c00405 (PMC11574923; doi:10.1021/acssynbio.4c00405)
Supplement: Supplementary file 3 — sb4c00405_si_003.zip [file sb4c00405_si_003.zip › cth_lystate_flux_analysis_12-8-2023.ipynb]

# %% [markdown]
# Analysis of fluxes in Clostridium thermocellum lysate
DO 12-8-2023

## Notes
The Escher widget only works with JupyterLab version 2, and not newer versions. Use me23escher conda environment.

# %% [code]
# libraries for general analysis
import pandas as pd
import numpy as np
import re # part of the python standard library
from ipywidgets import interact
import ipywidgets as widgets

# libraries for working with stoichiometric models
import cobamp
import cobra
from cobra import Model, Reaction, Metabolite
from cobamp.wrappers import KShortestEFMEnumeratorWrapper

# visualization libraries
import seaborn as sns
cm = sns.light_palette("green", as_cmap=True) # for shading cells in dataframes
import escher # make sure the jupyter lab extensions are installed
from escher import Builder

# %% [markdown]
## Build a COBRA model
We will build a model of our stoichiometric reaction network using the cobra python library. Cobra stands for COnstraint-Based Reconstruction and Analysis Toolkit. It was originally developed for MATLAB, but has been extended to work with Python.

# %% [markdown]
Model construction can be complex. To simplify the process, I have provided a simple model as a csv file. See "eco_rxn_list.csv" as an example. The first column (Name) has reaction names. The second column (Reaction) has reaction stoichiometries of the form:  
``pep + co2 + 2 nadh <--> succinate``  
* No spaces allowed in metabolite names 
* Stoichiometry can be integer or decimal
* Arrow type indicates reversibility  

Exchange fluxes are used to indicate flows of metabolites into or out of the model. They are represented by reactions with unbalanced stoichiometry:  
``formate -->``  
I have preceded all of the exchange flux reaction names with the "EXCH_" prefix, which we can use later for selecting these reactions as a group.

Exchange fluxes can also be added using the ``model.add_boundary()`` function.


# %% [code]
# Read csv file in as a Pandas DataFrame
# use the 
rxnDf = pd.read_csv('cth_simple_lysate_model.csv', 
                    header = 0, # ignore the actual column names
                    names = ['name', 'scale', 'reaction'], # name the first column 'name', and the second column 'reaction'
                    #index_col = False
                   )
rxnDf

# %% [code]
# create model using built-in cobra parser
model = Model('cth')

# iterate through dataframe adding reactions
# cobra automatically creates the metabolites and identifies boundary reactions
for index, row in rxnDf.iterrows():
    my_rxn = Reaction(row['name'], name = row['name'])
    model.add_reactions([my_rxn]) # a reaction has to be added to the model before its stoichiometry can be fefined
    my_rxn.reaction = row['reaction'] # define stoichiometry based on text string, new metabolites are automatically added

# %% [markdown]
## Read Excel file with fluxes

# %% [code]
fluxDf = pd.read_excel('Lysate data_Dan DO.xlsx', sheet_name = 'combined fluxes', index_col = [0,1]).fillna(0)
fluxDf

# %% [code]
# check the reactions and their bounds
for rxn in model.reactions:
    print(f'lower_bound = {rxn.lower_bound}, \tupper_bound = {rxn.upper_bound}, \t{rxn}')

# %% [markdown]
## Set up objective function to minimize fluxes from the leakage reactions

# %% [code]
model.objective.expression

# %% [code]
min_abs_fluxes = model.problem.Objective(
                       model.reactions.pyr_sink.flux_expression**2+
                       model.reactions.nadh_sink.flux_expression**2+
                       model.reactions.g1p_sink.flux_expression**2,
                       direction = 'min',
                       name = 'abs_val_constraint'
                                        )

model.objective = min_abs_fluxes

# %% [code]
model.objective.expression

# %% [code]
idx = pd.IndexSlice

flux_dict = {}

for col in fluxDf.columns:
#for col in ['glyc_test']:
    
    # perform model modifications in a context manager to ensure changes are reverted
    with model:
        for bound in fluxDf.loc[idx[:,2], col].iteritems():
            met = bound[0][0]
            value = bound[1]
            #print(met)
            error_factor = 0.001
            if value > 0:
                model.reactions.get_by_id(f'EXCH_{met}').bounds = (value*(1-error_factor), value*(1+error_factor))
            else:
                model.reactions.get_by_id(f'EXCH_{met}').bounds = (value*(1+error_factor), value*(1-error_factor))

        # ignore formate consumption for reactions without FDH
        if col in ['txt1', 'txt2', 'txt9','txt10','txt11','txt12', 'txt13', 'txt14']:
            model.reactions.get_by_id('EXCH_form').bounds = (0,0)
                
        # disallow g1p sink for pyruvate addition reactions
        if col in ['txt1', 'txt2', 'txt3','txt4','txt5','txt6']:
            model.reactions.get_by_id('g1p_sink').bounds = (0,0)
        
        # disallow pyr sink for cellobiose addition reactions
        if col in ['txt9', 'txt10', 'txt11','txt12','txt13','txt14','txt15']:
            model.reactions.get_by_id('pyr_sink').bounds = (0,0)
        
        # disallow g1p sink for PEP addition reactions
        if col in ['txt16']:
            model.reactions.get_by_id('g1p_sink').bounds = (0,0)
            
        #model.reactions.get_by_id('pyr_sink').bounds = (0.0001,0.0002)
        #model.reactions.get_by_id('nadh_sink').bounds = (0,0)
        
        solution = model.optimize(objective_sense = None)
        print(f"dataset:{col}, \t"
                              f" sol status:{solution.status},\t"
                              f" nadh:{solution.fluxes['nadh_sink']:.2f},\t"
                              f" pyr:{solution.fluxes['pyr_sink']:.2f}, \t"
                              f" g1p:{solution.fluxes['g1p_sink']:.2f}")
        display(solution.objective_value)
        flux_dict[col] = solution.fluxes


# %% [code]
flux_fit_df = pd.DataFrame(flux_dict)
flux_fit_df.to_excel('flux_fit_rep2.xlsx')

# %% [markdown]
## Make flux maps for publication

# %% [code]
# create a new builder object
# click on the wrench icon to add a reaction
# then build the network piece by piece
# save the map as a JSON file to allow for subsequent reuse
builder = Builder(model = model)
builder

# %% [code]
# use the existing model 
# use a pre-built map called eco_simple_escher.json
#builder = Builder(model = model, map_json = 'new_map (1).json')
builder = Builder(model = model, map_json = 'cth_compact_flux_map1.json')
builder = Builder(model = model, map_json = 'cth_more_compact_map_v2.json')
#builder = Builder(model = model, map_json = 'new_map (1).json')
# customize the display a bit
# hide secondary metabolites
builder.hide_secondary_metabolites = True

# adjust the scale and color of the arrows
#builder.reaction_scale = [
#    { 'type': 'min', 'color': '#b3ffcc', 'size': 6 },
#    { 'type': 'median', 'color': '#00cc44', 'size': 20 },
#    { 'type': 'max', 'color': '#004d1a', 'size': 30 }
#]

#builder.metabolite_styles = ['#b3ffcc', '30','test' ]

builder.reaction_scale = [
    { 'type': 'value', 'value':0, 'color': '#b3ffcc', 'size': 1 },
    { 'type': 'value', 'value':10, 'color': '#49915d', 'size': 15 },
    { 'type': 'value', 'value':50,'color': '#013813', 'size': 35 },
]


# visualize fluxes by 
rxn_scale = rxnDf.set_index('name').loc[:, 'scale'] # scale to multiply fluxes by to get C3 units for carbon
builder.reaction_data = flux_dict['txt16']*rxn_scale
builder.hide_all_labels = True
builder.marker_radius = 0

# display the flux map
builder
