# Supplementary material for: Cell-Free Systems Biology: Characterizing Central Metabolism of Clostridium thermocellum with a Three-Enzyme Cascade Reaction
Source: ACS Synth Biol. 2024 Oct 10;13(11):3587–99. doi: 10.1021/acssynbio.4c00405 (PMC11574923; doi:10.1021/acssynbio.4c00405)
Supplement: Supplementary file 3 — sb4c00405_si_003.zip [file sb4c00405_si_003.zip › cth_more_compact_map_v2.json]

[{"map_name":"new_map","map_id":"NR4wMvLd1c51","map_description":"\nLast Modified Sat Dec 09 2023 16:48:39 GMT-0500 (Eastern Standard Time)","homepage":"https://escher.github.io","schema":"https://escher.github.io/escher/jsonschema/1-0-0#"},{"reactions":{"0":{"name":"cbp","bigg_id":"cbp","reversibility":true,"label_x":540.0940434649515,"label_y":-914.0441666025326,"gene_reaction_rule":"","genes":[],"metabolites":[{"bigg_id":"cb","coefficient":-1},{"bigg_id":"g1p","coefficient":1},{"bigg_id":"gluc","coefficient":1},{"bigg_id":"pi","coefficient":-1}],"segments":{"0":{"from_node_id":"1","to_node_id":"2","b1":null,"b2":null},"1":{"from_node_id":"3","to_node_id":"2","b1":null,"b2":null},"2":{"from_node_id":"1","to_node_id":"0","b1":{"x":524.5127022835876,"y":-971.6098997195352},"b2":{"x":524.4889308747635,"y":-947.3168487779928}},"3":{"from_node_id":"3","to_node_id":"4","b1":{"x":524.9023902386901,"y":-882.9742821834343},"b2":{"x":544.732694521572,"y":-875.7229091690115}},"4":{"from_node_id":"3","to_node_id":"5","b1":{"x":524.9467246945252,"y":-882.9131875519461},"b2":{"x":513.8547742030639,"y":-873.8004727255711}}}},"1":{"name":"g1p_sink","bigg_id":"g1p_sink","reversibility":false,"label_x":757.8256643075418,"label_y":-799.7970205903105,"gene_reaction_rule":"","genes":[],"metabolites":[{"bigg_id":"g1p","coefficient":-1}],"segments":{"6":{"from_node_id":"7","to_node_id":"8","b1":null,"b2":null},"7":{"from_node_id":"9","to_node_id":"8","b1":null,"b2":null},"8":{"from_node_id":"7","to_node_id":"4","b1":{"x":650.7348532106088,"y":-806.9980573942819},"b2":{"x":660.8327440052149,"y":-806.5823007607719}}}},"2":{"name":"glukg","bigg_id":"glukg","reversibility":true,"label_x":348.17163818308427,"label_y":-715.9096122843321,"gene_reaction_rule":"","genes":[],"metabolites":[{"bigg_id":"g6p","coefficient":1},{"bigg_id":"gdp","coefficient":1},{"bigg_id":"gluc","coefficient":-1},{"bigg_id":"gtp","coefficient":-1},{"bigg_id":"h","coefficient":1}],"segments":{"9":{"from_node_id":"10","to_node_id":"11","b1":null,"b2":null},"10":{"from_node_id":"12","to_node_id":"11","b1":null,"b2":null},"11":{"from_node_id":"12","to_node_id":"13","b1":{"x":447.51416464432293,"y":-677.7325196132808},"b2":{"x":477.4028652523659,"y":-658.4413725567763}},"13":{"from_node_id":"10","to_node_id":"5","b1":{"x":446.13979651343914,"y":-761.479541568327},"b2":{"x":446.9758578682869,"y":-785.5422492937769}}}},"3":{"name":"glycolysis","bigg_id":"glycolysis","reversibility":true,"label_x":301.41256688700275,"label_y":-571.7611434304658,"gene_reaction_rule":"","genes":[],"metabolites":[{"bigg_id":"adp","coefficient":-1},{"bigg_id":"atp","coefficient":2},{"bigg_id":"g6p","coefficient":-1},{"bigg_id":"h","coefficient":3},{"bigg_id":"h2o","coefficient":2},{"bigg_id":"nad","coefficient":-1},{"bigg_id":"nadh","coefficient":1},{"bigg_id":"pep","coefficient":2},{"bigg_id":"pi","coefficient":-1},{"bigg_id":"ppi","coefficient":-1}],"segments":{"16":{"from_node_id":"17","to_node_id":"18","b1":null,"b2":null},"17":{"from_node_id":"19","to_node_id":"18","b1":null,"b2":null},"20":{"from_node_id":"17","to_node_id":"13","b1":{"x":487.4666356081243,"y":-576.8283858927352},"b2":{"x":496.326558300721,"y":-585.0996520219418}},"25":{"from_node_id":"19","to_node_id":"26","b1":{"x":445.51582526205766,"y":-524.2845835553054},"b2":{"x":428.08733643675316,"y":-517.4780691081835}}}},"4":{"name":"pgmt","bigg_id":"pgmt","reversibility":true,"label_x":628.02578006233,"label_y":-710.351518576702,"gene_reaction_rule":"","genes":[],"metabolites":[{"bigg_id":"g1p","coefficient":-1},{"bigg_id":"g6p","coefficient":1}],"segments":{"28":{"from_node_id":"29","to_node_id":"30","b1":null,"b2":null},"29":{"from_node_id":"31","to_node_id":"30","b1":null,"b2":null},"30":{"from_node_id":"29","to_node_id":"4","b1":{"x":613.8817557754974,"y":-764.5454712981968},"b2":{"x":613.2805002358139,"y":-781.4215335158342}},"31":{"from_node_id":"31","to_node_id":"13","b1":{"x":612.3814901173187,"y":-673.6118038353383},"b2":{"x":567.1669802761429,"y":-651.8987207436775}}}},"5":{"name":"ppdk","bigg_id":"ppdk","reversibility":true,"label_x":448.3676069190463,"label_y":-342.77989659960974,"gene_reaction_rule":"","genes":[],"metabolites":[{"bigg_id":"amp","coefficient":-1},{"bigg_id":"atp","coefficient":1},{"bigg_id":"h","coefficient":-1},{"bigg_id":"pep","coefficient":-1},{"bigg_id":"pi","coefficient":1},{"bigg_id":"ppi","coefficient":-1},{"bigg_id":"pyr","coefficient":1}],"segments":{"32":{"from_node_id":"33","to_node_id":"34","b1":null,"b2":null},"33":{"from_node_id":"35","to_node_id":"34","b1":null,"b2":null},"37":{"from_node_id":"33","to_node_id":"26","b1":{"x":427.0369676419793,"y":-376.85116865704214},"b2":{"x":426.4356815847176,"y":-393.09264740147387}},"40":{"from_node_id":"35","to_node_id":"41","b1":{"x":428.4113357728631,"y":-274.4188134500429},"b2":{"x":427.57530493559346,"y":-256.64780799510083}}}},"6":{"name":"pfor","bigg_id":"pfor","reversibility":true,"label_x":443.81220993937103,"label_y":-87.12851617805546,"gene_reaction_rule":"","genes":[],"metabolites":[{"bigg_id":"accoa","coefficient":1},{"bigg_id":"co2","coefficient":1},{"bigg_id":"coa","coefficient":-1},{"bigg_id":"fdox","coefficient":-1},{"bigg_id":"fdred","coefficient":1},{"bigg_id":"h","coefficient":1},{"bigg_id":"pyr","coefficient":-1}],"segments":{"41":{"from_node_id":"42","to_node_id":"43","b1":null,"b2":null},"42":{"from_node_id":"44","to_node_id":"43","b1":null,"b2":null},"43":{"from_node_id":"44","to_node_id":"45","b1":{"x":429.60523688889094,"y":-60.17928920295759},"b2":{"x":430.53386208155104,"y":-41.61185118935927}},"49":{"from_node_id":"42","to_node_id":"41","b1":{"x":428.23086875800715,"y":-137.89265932923786},"b2":{"x":428.87762957574546,"y":-139.15502544854758}}}},"12":{"name":"mae","bigg_id":"mae","reversibility":true,"label_x":435.5238819972435,"label_y":-228.25004356866228,"gene_reaction_rule":"","genes":[],"metabolites":[{"bigg_id":"co2","coefficient":1},{"bigg_id":"mal","coefficient":-1},{"bigg_id":"nadp","coefficient":-1},{"bigg_id":"nadph","coefficient":1},{"bigg_id":"pyr","coefficient":1}],"segments":{"95":{"from_node_id":"96","to_node_id":"97","b1":null,"b2":null},"96":{"from_node_id":"98","to_node_id":"97","b1":null,"b2":null},"98":{"from_node_id":"96","to_node_id":"100","b1":{"x":567.2545758008878,"y":-197.26121707941596},"b2":{"x":572.2375074030023,"y":-197.36244936092012}},"101":{"from_node_id":"98","to_node_id":"41","b1":{"x":491.505529502193,"y":-197.07981244072113},"b2":{"x":486.9752346188285,"y":-197.52084700492006}}}},"15":{"name":"pepck","bigg_id":"pepck","reversibility":true,"label_x":451.83298117870413,"label_y":-482.97710019818805,"gene_reaction_rule":"","genes":[],"metabolites":[{"bigg_id":"co2","coefficient":-1},{"bigg_id":"gdp","coefficient":-1},{"bigg_id":"gtp","coefficient":1},{"bigg_id":"oaa","coefficient":1},{"bigg_id":"pep","coefficient":-1}],"segments":{"123":{"from_node_id":"124","to_node_id":"125","b1":null,"b2":null},"124":{"from_node_id":"126","to_node_id":"125","b1":null,"b2":null},"128":{"from_node_id":"126","to_node_id":"130","b1":{"x":563.8329811787041,"y":-453.80836850873493},"b2":{"x":568.8169899677666,"y":-453.2763555692818}},"129":{"from_node_id":"124","to_node_id":"26","b1":{"x":488.0813332294854,"y":-452.8236883329537},"b2":{"x":484.53451926464163,"y":-451.83903867475055}}}},"17":{"name":"mdh","bigg_id":"mdh","reversibility":true,"label_x":659.3749466411613,"label_y":-348.593192510227,"gene_reaction_rule":"","genes":[],"metabolites":[{"bigg_id":"h","coefficient":-1},{"bigg_id":"mal","coefficient":1},{"bigg_id":"nad","coefficient":1},{"bigg_id":"nadh","coefficient":-1},{"bigg_id":"oaa","coefficient":-1}],"segments":{"133":{"from_node_id":"134","to_node_id":"135","b1":null,"b2":null},"134":{"from_node_id":"136","to_node_id":"135","b1":null,"b2":null},"136":{"from_node_id":"136","to_node_id":"100","b1":{"x":631.4389114849113,"y":-273.5958475395239},"b2":{"x":630.9862747661613,"y":-255.731879644016}},"139":{"from_node_id":"134","to_node_id":"130","b1":{"x":630.00159459038,"y":-374.5985025688208},"b2":{"x":628.7578201763175,"y":-385.5779327674902}}}},"18":{"name":"als-aldc","bigg_id":"als-aldc","reversibility":true,"label_x":262.5403806010064,"label_y":-395.8613624005351,"gene_reaction_rule":"","genes":[],"metabolites":[{"bigg_id":"acetoin","coefficient":1},{"bigg_id":"co2","coefficient":2},{"bigg_id":"h","coefficient":-2},{"bigg_id":"pyr","coefficient":-2}],"segments":{"140":{"from_node_id":"141","to_node_id":"142","b1":null,"b2":null},"141":{"from_node_id":"143","to_node_id":"142","b1":null,"b2":null},"142":{"from_node_id":"143","to_node_id":"144","b1":{"x":286.47374546917047,"y":-363.04802316713665},"b2":{"x":260.9704343119439,"y":-363.0480079083476}},"145":{"from_node_id":"141","to_node_id":"41","b1":{"x":387.4763852396783,"y":-364.485355320457},"b2":{"x":382.4125024119195,"y":-239.58412546205858}}}},"19":{"name":"bdh","bigg_id":"bdh","reversibility":true,"label_x":81.71640384586419,"label_y":-395.86133188295696,"gene_reaction_rule":"","genes":[],"metabolites":[{"bigg_id":"23bd","coefficient":1},{"bigg_id":"acetoin","coefficient":-1},{"bigg_id":"h","coefficient":-1},{"bigg_id":"nad","coefficient":1},{"bigg_id":"nadh","coefficient":-1}],"segments":{"146":{"from_node_id":"147","to_node_id":"148","b1":null,"b2":null},"147":{"from_node_id":"149","to_node_id":"148","b1":null,"b2":null},"148":{"from_node_id":"149","to_node_id":"150","b1":{"x":53.905715827065364,"y":-363.0480079083476},"b2":{"x":42.7757653036889,"y":-363.0480079083476}},"149":{"from_node_id":"147","to_node_id":"144","b1":{"x":126.161652449685,"y":-363.0480079083476},"b2":{"x":143.4704343119439,"y":-363.0480079083476}}}},"21":{"name":"ldh","bigg_id":"ldh","reversibility":true,"label_x":271.5836759641297,"label_y":-185.51919344593307,"gene_reaction_rule":"","genes":[],"metabolites":[{"bigg_id":"h","coefficient":-1},{"bigg_id":"lac","coefficient":1},{"bigg_id":"nad","coefficient":1},{"bigg_id":"nadh","coefficient":-1},{"bigg_id":"pyr","coefficient":-1}],"segments":{"160":{"from_node_id":"161","to_node_id":"162","b1":null,"b2":null},"161":{"from_node_id":"163","to_node_id":"162","b1":null,"b2":null},"163":{"from_node_id":"163","to_node_id":"165","b1":{"x":261.59973793510403,"y":-222.53075522434716},"b2":{"x":252.6449181398366,"y":-222.82817198697666}},"166":{"from_node_id":"161","to_node_id":"41","b1":{"x":348.18080596672536,"y":-222.8356103981862},"b2":{"x":374.02727691555725,"y":-197.77083676299807}}}},"25":{"name":"pyr_sink","bigg_id":"pyr_sink","reversibility":false,"label_x":143.14103345767938,"label_y":-98.45581649899395,"gene_reaction_rule":"","genes":[],"metabolites":[{"bigg_id":"pyr","coefficient":-1}],"segments":{"185":{"from_node_id":"188","to_node_id":"189","b1":null,"b2":null},"186":{"from_node_id":"190","to_node_id":"189","b1":null,"b2":null},"187":{"from_node_id":"188","to_node_id":"41","b1":{"x":367.25076715383744,"y":-108.6673817781737},"b2":{"x":400.23565967715547,"y":-164.59322543139047}}}},"26":{"name":"succinate","bigg_id":"succinate","reversibility":true,"label_x":696.7327840515413,"label_y":-494.2580214400905,"gene_reaction_rule":"","genes":[],"metabolites":[{"bigg_id":"accoa","coefficient":-1},{"bigg_id":"amp","coefficient":-1},{"bigg_id":"atp","coefficient":1},{"bigg_id":"co2","coefficient":2},{"bigg_id":"coa","coefficient":1},{"bigg_id":"h","coefficient":1},{"bigg_id":"h2o","coefficient":-1},{"bigg_id":"nad","coefficient":-2},{"bigg_id":"nadh","coefficient":2},{"bigg_id":"oaa","coefficient":-1},{"bigg_id":"pi","coefficient":-1},{"bigg_id":"succ","coefficient":1}],"segments":{"188":{"from_node_id":"191","to_node_id":"192","b1":null,"b2":null},"189":{"from_node_id":"193","to_node_id":"192","b1":null,"b2":null},"199":{"from_node_id":"191","to_node_id":"130","b1":{"x":703.419372375812,"y":-454.6476921833612},"b2":{"x":686.3158296033965,"y":-452.90711111497296}},"201":{"from_node_id":"193","to_node_id":"204","b1":{"x":787.171561938208,"y":-453.8683506968199},"b2":{"x":805.4870798082798,"y":-453.5273887964581}}}},"27":{"name":"fdh","bigg_id":"fdh","reversibility":true,"label_x":222.47294998168945,"label_y":-865.574390411377,"gene_reaction_rule":"","genes":[],"metabolites":[{"bigg_id":"co2","coefficient":1},{"bigg_id":"form","coefficient":-1},{"bigg_id":"nad","coefficient":-1},{"bigg_id":"nadh","coefficient":1}],"segments":{"202":{"from_node_id":"206","to_node_id":"207","b1":null,"b2":null},"203":{"from_node_id":"208","to_node_id":"207","b1":null,"b2":null},"205":{"from_node_id":"206","to_node_id":"205","b1":{"x":208.43120193481445,"y":-907.3903694152832},"b2":{"x":206.99394607543945,"y":-906.5425910949707}},"207":{"from_node_id":"208","to_node_id":"211","b1":{"x":207.47294998168945,"y":-834.0090827941895},"b2":{"x":208.15825271606445,"y":-831.633716583252}}}},"28":{"name":"nadh_sink","bigg_id":"nadh_sink","reversibility":false,"label_x":222.96367263793945,"label_y":-647.3797492980957,"gene_reaction_rule":"","genes":[],"metabolites":[{"bigg_id":"nad","coefficient":1},{"bigg_id":"nadh","coefficient":-1}],"segments":{"208":{"from_node_id":"212","to_node_id":"213","b1":null,"b2":null},"209":{"from_node_id":"214","to_node_id":"213","b1":null,"b2":null},"210":{"from_node_id":"214","to_node_id":"215","b1":{"x":207.96367263793945,"y":-621.2517585754395},"b2":{"x":207.96367263793945,"y":-618.7458381652832}},"211":{"from_node_id":"212","to_node_id":"211","b1":{"x":207.96367263793945,"y":-693.5077095031738},"b2":{"x":207.96367263793945,"y":-710.3870124816895}}}},"29":{"name":"pta-ack","bigg_id":"pta-ack","reversibility":true,"label_x":275.24611742330626,"label_y":23.76266685055404,"gene_reaction_rule":"","genes":[],"metabolites":[{"bigg_id":"accoa","coefficient":-1},{"bigg_id":"acetate","coefficient":1},{"bigg_id":"adp","coefficient":-1},{"bigg_id":"atp","coefficient":1},{"bigg_id":"coa","coefficient":1},{"bigg_id":"pi","coefficient":-1}],"segments":{"212":{"from_node_id":"216","to_node_id":"217","b1":null,"b2":null},"213":{"from_node_id":"218","to_node_id":"217","b1":null,"b2":null},"214":{"from_node_id":"216","to_node_id":"45","b1":{"x":356.72164232565,"y":-15.010126919282413},"b2":{"x":387.1962402583894,"y":-15.784833500259452}},"215":{"from_node_id":"218","to_node_id":"219","b1":{"x":284.9086540444,"y":-15.010125965608069},"b2":{"x":277.5025947792633,"y":-15.010126919282385}}}},"30":{"name":"aldh-adh","bigg_id":"aldh-adh","reversibility":true,"label_x":502.0060443158536,"label_y":26.168787147815067,"gene_reaction_rule":"","genes":[],"metabolites":[{"bigg_id":"accoa","coefficient":-1},{"bigg_id":"coa","coefficient":1},{"bigg_id":"etoh","coefficient":1},{"bigg_id":"h","coefficient":-2},{"bigg_id":"nad","coefficient":2},{"bigg_id":"nadh","coefficient":-2}],"segments":{"220":{"from_node_id":"224","to_node_id":"225","b1":null,"b2":null},"221":{"from_node_id":"226","to_node_id":"225","b1":null,"b2":null},"222":{"from_node_id":"224","to_node_id":"45","b1":{"x":494.7444224287078,"y":-17.11075425817984},"b2":{"x":479.0956692978119,"y":-16.55033538223819}},"224":{"from_node_id":"226","to_node_id":"228","b1":{"x":581.3667141437058,"y":-16.0110155827781},"b2":{"x":602.5563213006652,"y":-15.742004184693798}}}},"31":{"name":"atpm","bigg_id":"atpm","reversibility":true,"label_x":10.300042867660522,"label_y":-664.4273681640625,"gene_reaction_rule":"","genes":[],"metabolites":[{"bigg_id":"adp","coefficient":1},{"bigg_id":"atp","coefficient":-1},{"bigg_id":"h","coefficient":1},{"bigg_id":"h2o","coefficient":-1},{"bigg_id":"pi","coefficient":1}],"segments":{"228":{"from_node_id":"233","to_node_id":"234","b1":null,"b2":null},"229":{"from_node_id":"235","to_node_id":"234","b1":null,"b2":null},"230":{"from_node_id":"235","to_node_id":"236","b1":{"x":-4.699957132339449,"y":-636.1196899414062},"b2":{"x":-4.6999571323394775,"y":-618.485107421875}},"231":{"from_node_id":"233","to_node_id":"232","b1":{"x":-4.6999571323394775,"y":-719.196533203125},"b2":{"x":-4.699941873550415,"y":-736.8311767578125}}}}},"nodes":{"0":{"node_type":"metabolite","x":523.8377685546875,"y":-1006.0632400512695,"bigg_id":"cb","name":"","label_x":548.4165826004186,"label_y":-1006.6174320963603,"node_is_primary":true},"1":{"node_type":"multimarker","x":524.9782140698547,"y":-929.6124795752353},"2":{"node_type":"midmarker","x":525.1998863490295,"y":-915.430678903145},"3":{"node_type":"multimarker","x":525.4215586282044,"y":-904.2938458824219},"4":{"node_type":"metabolite","x":612.6293379157379,"y":-840.1679247891107,"bigg_id":"g1p","name":"","label_x":637.2081519614691,"label_y":-840.7221168342014,"node_is_primary":true},"5":{"node_type":"metabolite","x":446.3246955482109,"y":-844.2886405670533,"bigg_id":"gluc","name":"","label_x":383.0153388587578,"label_y":-855.9714408600221,"node_is_primary":true},"7":{"node_type":"multimarker","x":692.7174455023066,"y":-805.7889484376274},"8":{"node_type":"midmarker","x":712.7091561174011,"y":-805.213182267792},"9":{"node_type":"multimarker","x":732.7008667324956,"y":-804.6374160979567},"10":{"node_type":"multimarker","x":446.6053082997063,"y":-743.9168138068396},"11":{"node_type":"midmarker","x":446.82698057888103,"y":-723.9180423095539},"12":{"node_type":"multimarker","x":447.0486528580559,"y":-703.9192708122682},"13":{"node_type":"metabolite","x":521.2765922697075,"y":-633.0148055022496,"bigg_id":"g6p","name":"","label_x":532.0701279951261,"label_y":-600.0905429574966,"node_is_primary":true},"17":{"node_type":"multimarker","x":480.50064152277463,"y":-566.3250505609902},"18":{"node_type":"midmarker","x":467.62262730037764,"y":-551.0228693541251},"19":{"node_type":"multimarker","x":454.7446130779806,"y":-535.7206881472599},"26":{"node_type":"metabolite","x":425.78451926464163,"y":-451.83903867475055,"bigg_id":"pep","name":"","label_x":362.13576373029457,"label_y":-459.72776441124756,"node_is_primary":true},"29":{"node_type":"multimarker","x":612.9099506672333,"y":-739.796098028897},"30":{"node_type":"midmarker","x":613.131622946408,"y":-719.7973265316114},"31":{"node_type":"multimarker","x":613.3532952255829,"y":-699.7985550343257},"33":{"node_type":"multimarker","x":427.5024794282464,"y":-356.4137765889141},"34":{"node_type":"midmarker","x":427.7241517074212,"y":-336.4150050916285},"35":{"node_type":"multimarker","x":427.945823986596,"y":-316.41623359434277},"41":{"node_type":"metabolite","x":428.2264672556695,"y":-197.9014167218242,"bigg_id":"pyr","name":"","label_x":445.6450640162443,"label_y":-169.81466333234454,"node_is_primary":true},"42":{"node_type":"multimarker","x":428.69638054427423,"y":-116.57309563025046},"43":{"node_type":"midmarker","x":428.91805282344905,"y":-96.57432413296479},"44":{"node_type":"multimarker","x":429.13972510262386,"y":-76.57555263567912},"45":{"node_type":"metabolite","x":431.2373160180839,"y":-13.328767039102559,"bigg_id":"accoa","name":"","label_x":401.6598190286587,"label_y":21.564797206242588,"node_is_primary":true},"96":{"node_type":"multimarker","x":547.9026738019725,"y":-197.5332839408623},"97":{"node_type":"midmarker","x":527.9030934230248,"y":-197.6628395891701},"98":{"node_type":"multimarker","x":507.90351304407704,"y":-197.7923952374779},"100":{"node_type":"metabolite","x":630.9862747661613,"y":-196.981879644016,"bigg_id":"mal","name":"","label_x":614.7862747661612,"label_y":-156.981879644016,"node_is_primary":true},"124":{"node_type":"multimarker","x":505.46481711620413,"y":-451.83903867475055},"125":{"node_type":"midmarker","x":525.4648171162041,"y":-451.83903867475055},"126":{"node_type":"multimarker","x":545.4648171162041,"y":-451.83903867475055},"130":{"node_type":"metabolite","x":627.5669899677666,"y":-453.2763555692818,"bigg_id":"oaa","name":"","label_x":607.2197731708916,"label_y":-482.8112676786568,"node_is_primary":true},"134":{"node_type":"multimarker","x":631.4389114849113,"y":-355.5958475395239},"135":{"node_type":"midmarker","x":631.4389114849113,"y":-335.5958475395239},"136":{"node_type":"multimarker","x":631.4389114849113,"y":-315.5958475395239},"141":{"node_type":"multimarker","x":345.4763852396783,"y":-364.48535532045696},"142":{"node_type":"midmarker","x":325.4763852396783,"y":-364.48535532045696},"143":{"node_type":"multimarker","x":305.4763852396783,"y":-364.48535532045696},"144":{"node_type":"metabolite","x":202.2204343119439,"y":-363.0480079083476,"bigg_id":"acetoin","name":"","label_x":164.42043431194395,"label_y":-323.0480079083476,"node_is_primary":true},"147":{"node_type":"multimarker","x":105.72168052585687,"y":-363.0480079083476},"148":{"node_type":"midmarker","x":85.72168052585687,"y":-363.0480079083476},"149":{"node_type":"multimarker","x":65.72168052585687,"y":-363.0480079083476},"150":{"node_type":"metabolite","x":-15.9742346963111,"y":-363.04800790834753,"bigg_id":"23bd","name":"","label_x":-37.57423469631112,"label_y":-323.04800790834753,"node_is_primary":true},"161":{"node_type":"multimarker","x":323.9053141009084,"y":-222.08120362000398},"162":{"node_type":"midmarker","x":303.905614663317,"y":-222.19085035277055},"163":{"node_type":"multimarker","x":283.9059152257256,"y":-222.30049708553724},"165":{"node_type":"metabolite","x":193.8958010419118,"y":-223.15025926447868,"bigg_id":"lac","name":"","label_x":176.6618906316845,"label_y":-182.11714453293413,"node_is_primary":true},"188":{"node_type":"multimarker","x":325.27118517711637,"y":-107.35791736103303},"189":{"node_type":"midmarker","x":305.28090804534446,"y":-106.73436287668036},"190":{"node_type":"multimarker","x":285.2906309135725,"y":-106.11080839232773},"191":{"node_type":"multimarker","x":726.7331790691992,"y":-454.3837216798553},"192":{"node_type":"midmarker","x":746.7327840515413,"y":-454.2580214400905},"193":{"node_type":"multimarker","x":766.7323890338834,"y":-454.1323212003258},"204":{"node_type":"metabolite","x":864.2359194439096,"y":-453.1581443421493,"bigg_id":"succ","name":"","label_x":848.0359194439095,"label_y":-413.1581443421493,"node_is_primary":true},"205":{"node_type":"metabolite","x":206.99394607543945,"y":-965.2925910949707,"bigg_id":"form","name":"","label_x":231.99394607543945,"label_y":-965.2925910949707,"node_is_primary":true},"206":{"node_type":"multimarker","x":207.47294998168945,"y":-894.1370735168457},"207":{"node_type":"midmarker","x":207.47294998168945,"y":-875.574390411377},"208":{"node_type":"multimarker","x":207.47294998168945,"y":-855.574390411377},"211":{"node_type":"metabolite","x":207.96367263793945,"y":-769.1370124816895,"bigg_id":"nadh","name":"","label_x":171.96367263793945,"label_y":-739.1370124816895,"node_is_primary":true},"212":{"node_type":"multimarker","x":207.96367263793945,"y":-677.3797492980957},"213":{"node_type":"midmarker","x":207.96367263793945,"y":-657.3797492980957},"214":{"node_type":"multimarker","x":207.96367263793945,"y":-637.3797492980957},"215":{"node_type":"metabolite","x":207.96367263793945,"y":-559.9958381652832,"bigg_id":"nad","name":"","label_x":232.96367263793945,"label_y":-559.9958381652832,"node_is_primary":false},"216":{"node_type":"multimarker","x":342.29213793111876,"y":-15.010125965608069},"217":{"node_type":"midmarker","x":322.29213793111876,"y":-15.010125965608069},"218":{"node_type":"multimarker","x":302.29213793111876,"y":-15.010125965608069},"219":{"node_type":"metabolite","x":218.7525947792633,"y":-15.010126919282357,"bigg_id":"acetate","name":"","label_x":180.95259477926334,"label_y":24.989873080717643,"node_is_primary":true},"224":{"node_type":"multimarker","x":519.4944112342541,"y":-16.796511726479395},"225":{"node_type":"midmarker","x":539.4927996869474,"y":-16.542623374645814},"226":{"node_type":"multimarker","x":559.4911881396397,"y":-16.288735022811636},"228":{"node_type":"metabolite","x":661.3015873804502,"y":-14.996207151181892,"bigg_id":"etoh","name":"","label_x":634.6092198267393,"label_y":-45.628729734189704,"node_is_primary":true},"232":{"node_type":"metabolite","x":-4.699941873550415,"y":-795.5811767578125,"bigg_id":"atp","name":"","label_x":20.300058126449585,"label_y":-795.5811767578125,"node_is_primary":true},"233":{"node_type":"multimarker","x":-4.6999571323394775,"y":-694.4273681640625},"234":{"node_type":"midmarker","x":-4.6999571323394775,"y":-674.4273681640625},"235":{"node_type":"multimarker","x":-4.6999571323394775,"y":-654.4273681640625},"236":{"node_type":"metabolite","x":-4.6999571323394775,"y":-559.735107421875,"bigg_id":"adp","name":"","label_x":24.23867964744568,"label_y":-550.8731689453125,"node_is_primary":true}},"text_labels":{"0":{"x":441.2899169921875,"y":26.141213417053223,"text":""},"1":{"x":406.3837585449219,"y":233.90064239501953,"text":""}},"canvas":{"x":-52.1784553527832,"y":-1039.5258483886719,"width":964.0804328918457,"height":1085.3504600524902}}]
