# Supplementary material for: Cell-Free Systems Biology: Characterizing Central Metabolism of Clostridium thermocellum with a Three-Enzyme Cascade Reaction
Source: ACS Synth Biol. 2024 Oct 10;13(11):3587–99. doi: 10.1021/acssynbio.4c00405 (PMC11574923; doi:10.1021/acssynbio.4c00405)
Supplement: Supplementary file 3 — sb4c00405_si_003.zip [file sb4c00405_si_003.zip › cth_simple_lysate_model.csv]

Name	Reaction_scale	Description	Reaction
cbp	4	cellobiose phosphorylase	cb + pi <--> g1p + gluc
glukg	2	glucokinase	gluc + gtp <--> gdp + h + g6p
pgmt	2	phosphoglucomutase	g1p <--> g6p
glycolysis	2	lumped glycolysis reaction from g6p to pep	g6p + 2 adp + pi + ppi + nad <--> 2 pep + 3 h + 2 h2o + 2 atp + nadh
ppdk	1	pyruvate phosphate dikinase	pep + ppi + h + amp <--> pyr + pi + atp
pepck	1	phosphoenolpyruvate carboxykinase	co2 + gdp + pep <--> oaa + gtp
mdh	1	malate dehydrogenase	oaa + nadh + h <--> mal + nad
mae	1	malic enzyme	mal + nadp <--> co2 + nadph + pyr
ldh	1	lactate dehydrogenase	pyr + nadh + h <--> lac + nad
als-aldc	2	lumped acetolactate synthase and acetolactate	2 pyr + 2 h <--> acetoin + 2 co2
bdh	2	2,3-butanediol dehydrogenase	acetoin + nadh + h <--> nad + 23bd
fdh	1	formate dehydrogenase	form + nad <--> nadh + co2
ndk	1	nucleoside diphosphate kinase	atp + gdp <--> adp + gtp
adk	1	adenylate kinase	amp + atp <--> 2 adp
xhyd	1	transhydrogenase	nadh + nadp <--> nadph + nad
pfor	1	pyruvate ferredoxin oxidoreductase	coa + pyr + fdox <--> accoa + co2 + h + fdred
bifur-hyd	1	bifurcating hydrogenase	fdred + nadh + 3 h --> 2 h2 + nad + fdox
rnf	1	nadh-linked ferredoxin nicotinamide oxidoreductase	fdred + nad + h --> nadh + fdox
aldh-adh	1	lumped reactions to convert acetyl-coa to ethanol	accoa + 2 nadh + 2 h <--> coa + 2 nad + etoh
pta-ack	1	lumped reactions to convert acetyl-coa to acetate	accoa + pi + adp <--> coa + acetate + atp
succinate	2	lumped reactions to convert oxaloacetate and acetyl-coa to succinate	oaa + accoa + amp + 2 nad + h2o + pi <--> succ + 2 co2 + coa + atp + h + 2 nadh
atpm	1	atp sink (mimicing cellular demand)	atp + h2o <--> adp + h + pi
ppi_production	1	atp and pyrophosphate interconversion	atp + pi <--> adp + ppi
nadh_sink	1	nadh sink	nadh <--> nad
pyr_sink	1	pyruvate sink	pyr <-->
g1p_sink	2	glucose-1-phosphate sink	g1p <-->
EXCH_cb	4	cellobiose exchange	cb <-->
EXCH_gluc	2	glucose exchange	gluc <-->
EXCH_pep	1	phosphoenolpyruvate exchange	pep <-->
EXCH_pyr	1	pyruvate exchange	pyr <-->
EXCH_form	1	formate exchange	form <-->
EXCH_mal	1	malate exchange	mal <-->
EXCH_succ	2	succinate exchange	succ <-->
EXCH_lac	1	lactate exchange	lac <-->
EXCH_acetate	1	acetate exchange	acetate <-->
EXCH_acetoin	2	acetoin exchange	acetoin <-->
EXCH_23bd	2	2,3-butanediol exchange	23bd <-->
EXCH_etoh	1	ethanol exchange	etoh <-->
EXCH_co2	1	carbon dioxide exchange	co2 -->
EXCH_h2	1	hydrogen exchange	h2 -->
EXCH_h	1	proton exchange	h <-->
EXCH_h2o	1	water exchange	h2o <-->
EXCH_pi	1	inorganic phosphate exchange	pi <-->
