# Supplementary material for: Cell-Free Systems Biology: Characterizing Central Metabolism of Clostridium thermocellum with a Three-Enzyme Cascade Reaction
Source: ACS Synth Biol. 2024 Oct 10;13(11):3587–99. doi: 10.1021/acssynbio.4c00405 (PMC11574923; doi:10.1021/acssynbio.4c00405)
Supplement: Supplementary file 3 — sb4c00405_si_003.zip [file sb4c00405_si_003.zip › Lysate data_Dan DO.xlsx]

## Sheet: flux_constraints
reaction	bound	txt1	txt2	txt3	txt4	txt5	txt6	txt9	txt10	txt11	txt12	txt13	txt14	txt15	txt16
EXCH_form	lb	0	0					0	0	0	0	0	0
EXCH_form	ub	0	0					0	0	0	0	0	0
nadh_sink	lb	0	0	0	0	0	0
nadh_sink	ub	0	0	0	0	100	100
pyr_sink	lb	0	0	0	-100	0	-100
pyr_sink	ub	100	100	100	0	0	0
g1p_sink	lb	0	0	0	0	0	0
g1p_sink	ub	0	0	0	0	0	0

## Sheet: combined fluxes
Metabolite	Replicate	txt1	txt2	txt3	txt4	txt5	txt6	txt9	txt10	txt11	txt12	txt13	txt14	txt15	txt16	glyc_test
cb	1							-8.222	-8.736	-8.378	-0.092	-0.092	-0.092	-8.988	-0.092	-5
gluc	1							17.626	9.302	7.104	0	0	0	16.91	0
pep	1														-25
pyr	1	-53.028	-55.558	-60.788	-60.972	-60.984	0.108	0	0	0	0	0	0	0	0
form	1	-0.488	-6.79	-51.022	-42.39	-33.938	-8.428	-3.486	-2.846	-0.156	-1.468	-3.37	-3.5	-21.028	-87.212
mal	1	1.894	3.246	1.892	0	0	0	0	0	0	0	0	0	0	8.724
succ	1	1.306	1.366	0	0	0	0	0	0	0	0	0	0	0	1.074
lac	1	0	0	14.32	0.456	0.352	0	0	0	0	0	0	0.318	0	6.254
acetate	1	4.146	4.212	2.426	0.472	0	0	0	1.734	3.578	2.206	0	0.936	0	0
acetoin	1	8.804	12.468	0.794	0.298	-1.892	0.13	0.112	0.144	-9.496	-9.75	0.136	0.14	-0.418	-2.058
23bd	1	0	0	1.836	29.724	32.24	0	0	0	10.562	9.482	0	0	0	2.708
etoh	1	3.036	1.258	27.996	2.716	0	1.774	3.334	5.936	0	0	0	0	0	7.95	20
cb	2							-8.29	-8.692	-8.536	-0.086	-0.086	-0.086	-8.906	-0.086
gluc	2							17.524	9.398	6.84	0	0	0	17.174	0
pep	2														-25
pyr	2	-51.74	-54.278	-59.832	-60.024	-59.976	0.096	0	0	0	0	0	0	0	0
form	2	-0.952	-8.974	-48.27	-41.956	-34.774	-11.966	-4.122	-2.706	-2.134	-0.32	-2.622	-2.736	-19.036	-86.716
mal	2	2.092	3.258	0	0	0	0	0	0	0	0	0	0	0	8.928
succ	2	0	1.406	0	0	0	0	0	0	0	0	0	0	0	1.054
lac	2	0	0	14.352	0.436	0.306	0	0	0	0	0	0	0	0	6.318
acetate	2	4.008	3.748	2.34	0	0	0	0	1.75	3.458	2.322	0	0.89	0	0
acetoin	2	8.712	11.524	0.702	0.274	-1.866	0.122	0.058	0.122	-10.852	-8.54	0.192	0.166	-0.388	-2.058
23bd	2	0	0	1.806	29.216	30.914	0	0	0	10.268	9.16	0	0	0	2.704
etoh	2	3.992	2.058	27.772	3.83	0	1.15	3.336	5.56	0	0	0	0	0	7.838

## Sheet: Lysate_Cellobiose_101823 v2
			cellobiose	glucose	pyruvate	malate	succinate	lactate	formate	acetate	acetoin	meso23BD	ss23BD	ethanol			KEY:
		txt1	2.264	8.813	-----	-----	-----	-----	19.557	-----	1.085	-----	-----	1.667
		txt1_1	2.222	8.762	-----	-----	-----	-----	19.239	-----	1.058	-----	-----	1.668		9	txt1	Lysate+cellobiose							Cellobiose	15mM
		txt2	2.007	4.651	-----	-----	-----	-----	19.877	0.867	1.101	-----	-----	2.968		10	txt2	Lysate+cellobiose+ALS+ALDC+BDH							Acetoin	30mM
		txt2_1	2.021	4.699	-----	-----	-----	-----	19.947	0.875	1.09	-----	-----	2.78		11	txt3	Lysate+cellobiose+acetoin+ALS+ALDC+BDH							Formate	100mM
		txt3	2.186	3.552	-----	-----	-----	-----	21.222	1.789	12.176	3.473	1.808	-----		12	txt4	Lysate+acetoin+ALS+ALDC+BDH							PEP	60mM
		txt3_1	2.099	3.42	-----	-----	-----	-----	20.233	1.729	11.498	3.394	1.74	-----		13	txt5	Lysate+ALS+ALDC+BDH
		txt4	1.112	-----	-----	-----	-----	-----	20.566	1.103	12.049	3.151	1.59	-----		14	txt6	Lysate
		txt4_1	1.145	-----	-----	-----	-----	-----	21.14	1.161	12.654	3.082	1.498	-----		15	txt7	Lysate+cellobiose+formate+FDH+ALS+ALDC+BDH
		txt5	1.187	-----	-----	-----	-----	-----	19.615	-----	1.097	-----	-----	-----		16	txt8	Lysate+formate+PEP+FDH+ALS+ALDC+BDH
		txt5_1	1.206	-----	-----	-----	-----	-----	19.989	-----	1.125	-----	-----	-----
		txt6	0.375	-----	-----	-----	-----	0.159	19.55	0.468	1.099	-----	-----	-----
		txt6_1	0.381	-----	-----	-----	-----	-----	19.932	0.445	1.112	-----	-----	-----
		txt7	1.881	8.455	-----	-----	-----	-----	61.057	-----	0.82	-----	-----	-----
		txt7_1	1.914	8.587	-----	-----	-----	-----	62.053	-----	0.835	-----	-----	-----
		txt_8	-----	-----	-----	4.362	0.537	3.127	27.965	-----	-----	1.354	-----	3.975
		txt8_1	-----	-----	-----	4.464	0.527	3.159	28.213	-----	-----	1.352	-----	3.919
		Only lysate_0h	0.046	-----	-----	-----	-----	-----	21.3	-----	1.029	-----	-----	-----
		Only lysate_0h_1	0.043	-----	-----	-----	-----	-----	20.84	-----	1.008	-----	-----	-----
		Other analytes w/o lysate_0h	6.329	-----	-----	-----	-----	-----	50.271	-----	15.895	-----	-----	-----
		Other analytes w/o lysate_0h_1	6.324	-----	-----	-----	-----	-----	50.381	-----	15.899	-----	-----	-----
		Rep1														Rep2
			cellobiose	glucose	pyruvate	malate	succinate	lactate	formate	acetate	acetoin	meso23BD	ss23BD	ethanol			cellobiose	glucose	pyruvate	malate	succinate	lactate	formate	acetate	acetoin	meso23BD	ss23BD	ethanol
		txt1	2.264	8.813	-----	-----	-----	-----	19.557	-----	1.085	-----	-----	1.667		txt1_1	2.222	8.762	-----	-----	-----	-----	19.239	-----	1.058	-----	-----	1.668
		txt2	2.007	4.651	-----	-----	-----	-----	19.877	0.867	1.101	-----	-----	2.968		txt2_1	2.021	4.699	-----	-----	-----	-----	19.947	0.875	1.09	-----	-----	2.78
		txt3	2.186	3.552	-----	-----	-----	-----	21.222	1.789	12.176	3.473	1.808	-----		txt3_1	2.099	3.42	-----	-----	-----	-----	20.233	1.729	11.498	3.394	1.74	-----
		txt4	1.112	-----	-----	-----	-----	-----	20.566	1.103	12.049	3.151	1.59	-----		txt4_1	1.145	-----	-----	-----	-----	-----	21.14	1.161	12.654	3.082	1.498	-----
		txt5	1.187	-----	-----	-----	-----	-----	19.615	-----	1.097	-----	-----	-----		txt5_1	1.206	-----	-----	-----	-----	-----	19.989	-----	1.125	-----	-----	-----
		txt6	0.375	-----	-----	-----	-----	0.159	19.55	0.468	1.099	-----	-----	-----		txt6_1	0.381	-----	-----	-----	-----	-----	19.932	0.445	1.112	-----	-----	-----
		txt7	1.881	8.455	-----	-----	-----	-----	61.057	-----	0.82	-----	-----	-----		txt7_1	1.914	8.587	-----	-----	-----	-----	62.053	-----	0.835	-----	-----	-----
		txt_8	-----	-----	-----	4.362	0.537	3.127	27.965	-----	-----	1.354	-----	3.975		txt8_1	-----	-----	-----	4.464	0.527	3.159	28.213	-----	-----	1.352	-----	3.919
		Only lysate_0h	0.046	-----	-----	-----	-----	-----	21.3	-----	1.029	-----	-----	-----		Only lysate_0h_1	0.043	-----	-----	-----	-----	-----	20.84	-----	1.008	-----	-----	-----
		Other analytes w/o lysate_0h	6.329	-----	-----	-----	-----	-----	50.271	-----	15.895	-----	-----	-----		Other analytes w/o lysate_0h_1	6.324	-----	-----	-----	-----	-----	50.381	-----	15.899	-----	-----	-----
			txt1	txt2	txt3	txt4	txt5	txt6	txt7	txt_8	Only lysate_0h	Other analytes w/o lysate_0h					txt1_1	txt2_1	txt3_1	txt4_1	txt5_1	txt6_1	txt7_1	txt8_1	Only lysate_0h_1	Other analytes w/o lysate_0h_1
		cellobiose	2.264	2.007	2.186	1.112	1.187	0.375	1.881	-----	0.046	6.329				cellobiose	2.222	2.021	2.099	1.145	1.206	0.381	1.914	-----	0.043	6.324
		glucose	8.813	4.651	3.552	-----	-----	-----	8.455	-----	-----	-----				glucose	8.762	4.699	3.42	-----	-----	-----	8.587	-----	-----	-----
		pyruvate	-----	-----	-----	-----	-----	-----	-----	-----	-----	-----				pyruvate	-----	-----	-----	-----	-----	-----	-----	-----	-----	-----
		malate	-----	-----	-----	-----	-----	-----	-----	4.362	-----	-----				malate	-----	-----	-----	-----	-----	-----	-----	4.464	-----	-----
		succinate	-----	-----	-----	-----	-----	-----	-----	0.537	-----	-----				succinate	-----	-----	-----	-----	-----	-----	-----	0.527	-----	-----
		lactate	-----	-----	-----	-----	-----	0.159	-----	3.127	-----	-----				lactate	-----	-----	-----	-----	-----	-----	-----	3.159	-----	-----
		formate	19.557	19.877	21.222	20.566	19.615	19.55	61.057	27.965	21.3	50.271				formate	19.239	19.947	20.233	21.14	19.989	19.932	62.053	28.213	20.84	50.381
		acetate	-----	0.867	1.789	1.103	-----	0.468	-----	-----	-----	-----				acetate	-----	0.875	1.729	1.161	-----	0.445	-----	-----	-----	-----
		acetoin	1.085	1.101	12.176	12.049	1.097	1.099	0.82	-----	1.029	15.895				acetoin	1.058	1.09	11.498	12.654	1.125	1.112	0.835	-----	1.008	15.899
		meso23BD	-----	-----	3.473	3.151	-----	-----	-----	1.354	-----	-----				meso23BD	-----	-----	3.394	3.082	-----	-----	-----	1.352	-----	-----
		ss23BD	-----	-----	1.808	1.59	-----	-----	-----	-----	-----	-----				ss23BD	-----	-----	1.74	1.498	-----	-----	-----	-----	-----	-----
		ethanol	1.667	2.968	-----	-----	-----	-----	-----	3.975	-----	-----				ethanol	1.668	2.78	-----	-----	-----	-----	-----	3.919	-----	-----
		Experimental conditions	#9	#10	#11	#12	#13	#14	#15	#16	Only lysate_0h	Other analytes w/o lysate_0h					#9	#10	#11	#12	#13	#14	#15	#16	Only lysate_0h	Other analytes w/o lysate_0h
		Description	Cellobiose conversion by lysate	Cellobiose + pyruvate sink	Cellobiose + NADH sink	No cellobiose control	No substrate contorl	Lysate only control	23BD sink + NADH supply	PEP substrate	Initial lysate metabolites	Substrate only control					Cellobiose conversion by lysate	Pyruvate + NADH sink	Cellobiose + NADH sink	No cellobiose control	No substrate contorl	Lysate only control	23BD sink + NADH supply	PEP substrate	Initial lysate metabolites	Substrate only control
		Lysate	yes	yes	yes	yes	yes	yes	yes	yes	yes						yes	yes	yes	yes	yes	yes	yes	yes	yes
		Cellobiose	15 mM	15 mM	15 mM				15 mM			15 mM					15 mM	15 mM	15 mM				15 mM			15 mM
		Acetoin			30 mM	30 mM						30 mM							30 mM	30 mM						30 mM
		PEP								60 mM														60 mM
		Formate							100 mM	100 mM		100 mM											100 mM	100 mM		100 mM
		FDH							yes	yes													yes	yes
		ALS		yes	yes	yes	yes		yes	yes								yes	yes	yes	yes		yes	yes
		ALDC		yes	yes	yes	yes		yes	yes								yes	yes	yes	yes		yes	yes
		BDH		yes	yes	yes	yes		yes	yes								yes	yes	yes	yes		yes	yes
		Temperature	37	37	37	37	37	37	37	37							37	37	37	37	37	37	37	37
		Dilution correction_cellobiose correction_rep1														Dilution correction_cellobiose correction_rep2
		(mM)	txt1	txt2	txt3	txt4	txt5	txt6	txt7	txt_8	Only lysate_0h	Other analytes w/o lysate_0h				(mM)	txt1_1	txt2_1	txt3_1	txt4_1	txt5_1	txt6_1	txt7_1	txt8_1	Only lysate_0h_1	Other analytes w/o lysate_0h_1
		cellobiose	4.528	4.014	4.372	0	0	0	3.762		0.092	12.658				cellobiose	4.444	4.042	4.198	0	0	0	3.828		0.086	12.648
		glucose	17.626	9.302	7.104				16.91							glucose	17.524	9.398	6.84				17.174
		pyruvate														pyruvate
		malate								8.724						malate								8.928
		succinate								1.074						succinate								1.054
		lactate						0.318		6.254						lactate						0		6.318
		formate	39.114	39.754	42.444	41.132	39.23	39.1	122.114	55.93	42.6	100.542				formate	38.478	39.894	40.466	42.28	39.978	39.864	124.106	56.426	41.68	100.762
		acetate		1.734	3.578	2.206		0.936								acetate		1.75	3.458	2.322		0.89
		acetoin	2.17	2.202	24.352	24.098	2.194	2.198	1.64		2.058	31.79				acetoin	2.116	2.18	22.996	25.308	2.25	2.224	1.67		2.016	31.798
		meso23BD			6.946	6.302				2.708						meso23BD			6.788	6.164				2.704
		ss23BD			3.616	3.18										ss23BD			3.48	2.996
		ethanol	3.334	5.936						7.95						ethanol	3.336	5.56						7.838
NADH	C3	Boundary fluxes (mM)	txt9	txt10	txt11	txt12	txt13	txt14	txt15	txt16						Boundary fluxes (mM)	txt9	txt10	txt11	txt12	txt13	txt14	txt15	txt16
	4	cellobiose	-8.222	-8.736	-8.378	-0.092	-0.092	-0.092	-8.988	-0.092						cellobiose	-8.29	-8.692	-8.536	-0.086	-0.086	-0.086	-8.906	-0.086
	2	glucose	17.626	9.302	7.104	0	0	0	16.91	0						glucose	17.524	9.398	6.84	0	0	0	17.174	0
	1	PEP								-25						PEP								-25
	1	pyruvate	0	0	0	0	0	0	0	0						pyruvate	0	0	0	0	0	0	0	0
1		formate	-3.486	-2.846	-0.156	-1.468	-3.37	-3.5	-21.028	-87.212						formate	-4.122	-2.706	-2.134	-0.32	-2.622	-2.736	-19.036	-86.716
1	1	malate	0	0	0	0	0	0	0	8.724						malate	0	0	0	0	0	0	0	8.928
1	1	succinate	0	0	0	0	0	0	0	1.074						succinate	0	0	0	0	0	0	0	1.054
1	1	lactate	0	0	0	0	0	0.318	0	6.254						lactate	0	0	0	0	0	0	0	6.318
	1	acetate	0	1.734	3.578	2.206	0	0.936	0	0						acetate	0	1.75	3.458	2.322	0	0.89	0	0
	2	acetoin	0.112	0.144	-9.496	-9.75	0.136	0.14	-0.418	-2.058						acetoin	0.058	0.122	-10.852	-8.54	0.192	0.166	-0.388	-2.058
1	2	23BD	0	0	10.562	9.482	0	0	0	2.708						23BD	0	0	10.268	9.16	0	0	0	2.704
2	1	ethanol	3.334	5.936	0	0	0	0	0	7.95						ethanol	3.336	5.56	0	0	0	0	0	7.838
	1	pyr missing														pyr missing	-5.34	8.418	18.174	-3.218	-0.04	-0.878	2.052	-0.086
1		NADH missing														NADH missing	-2.55	-8.414	-8.134	-8.84	2.622	2.736	19.036	52.036
		C3 balance	5.922	-8.382	-13.594	1.302	-0.096	1.166	-2.968	-0.066						C3 balance	0	0	0	1.77636e-15	0	0	3.55271e-15	1.77636e-15
		NADH balance	3.182	9.026	10.406	8.014	-3.37	-3.182	-21.028	-52.552						NADH balance	0	0	0	0	0	0	0	0
		max NADH from glycolysis	2.364	-16.34	-19.304	-0.368	-0.368	-0.368	-2.132	-0.368
		min NADH from glycolysis	3.558	7.958	5.71	1.67	0.272	1.534	-0.836	25.302
																																0.827434

## Sheet: Lysate_Pyruvate_100423 v2
KEY:													Experimental conditions	#1	#2	#3	#4	#5	#6	#7	#8	pyr_form_0h	lysate_0h		Experimental conditions	#1	#2	#3	#4	#5	#6	#7	#8	pyr_form_0h	lysate_0h
													Description	Lysate-only control		Adding NADH test	3-enzyme pathway test	No lysate control	No pyruvate control				Lysate at T0		Description	Lysate-only control		Adding NADH test	3-enzyme pathway test	No lysate control	No pyruvate control				Lysate at T0
txt1	Lysate+pyruvate							Pyruvate	60mM				Lysate	yes	yes	yes	yes		yes				yes		Lysate	yes	yes	yes	yes		yes				yes
txt2	Lysate+pyruvate+formate							Formate	100mM				Pyruvate	60 mM	60 mM	60 mM	60 mM	60 mM		60 mM	60 mM	60 mM			Pyruvate	60 mM	60 mM	60 mM	60 mM	60 mM		60 mM	60 mM	60 mM
txt3	Lysate+pyruvate+formate+FDH												Formate		100 mM	100 mM	100 mM	100 mM	100 mM	100 mM	100 mM	100 mM			Formate		100 mM	100 mM	100 mM	100 mM	100 mM	100 mM	100 mM	100 mM
txt4	Lysate+pyruvate+formate+FDH+ALS+ALDC+BDH												FDH			yes	yes	yes	yes						FDH			yes	yes	yes	yes
txt5	Pyruvate+formate+FDH+ALS+ALDC+BDH												ALS				yes	yes	yes						ALS				yes	yes	yes
txt6	Lysate+formate+FDH+ALS+ALDC+BDH												ALDC				yes	yes	yes						ALDC				yes	yes	yes
txt7	Pyruvate+formate												BDH				yes	yes	yes						BDH				yes	yes	yes
txt8	Pyruvate+formate - kept at Room temperature												Temperature	37	37	37	37	37	37	37	25	37			Temperature	37	37	37	37	37	37	37	25	37
													REP1 - raw data												REP2 - raw data
	#1	#2	#3	#4	#5	#6	#7	#8	pyr_form_0h	lysate_0h				#1	#2	#3	#4	#5	#6	#7	#8	pyr_form_0h	lysate_0h			#1	#2	#3	#4	#5	#6	#7	#8	pyr_form_0h	lysate_0h
cellobiose	0.572	0.38	1.658		-----					0.028			cellobiose	0.572	0.38	1.658	0	-----	0	0	0	0	0.028		cellobiose	0.589	0.378	1.655	0	1.944	0	0	0	0	0.024
	0.589	0.378	1.655		1.944					0.024			glucose												glucose	0	0	0	0	0	0	0	0	0	0
glucose													pyruvate	4.047	2.782	0.167	0.075	0.019	0.104	31.596	30.37	30.511	0.05		pyruvate	4.22	2.951	0.174	0.078	0.057	0.093	29.866	31.51	30.045	0.045
													malate	0.947	1.623	0.946	0	0	0	0	0	0	0		malate	1.046	1.629	0	0	0	0	0	0	0	0
pyruvate	4.047	2.782	0.167	0.075	0.019	0.104	31.596	30.37	30.511	0.05			succinate	0.653	0.683	0	0	0	0	0	0	0	0		succinate	0	0.703	0	0	0	0	0	0	0	0
	4.22	2.951	0.174	0.078	0.057	0.093	29.866	31.51	30.045	0.045			lactate	0	0	7.16	0.228	0.176	0	0	0	0	0		lactate	0	0	7.176	0.218	0.153	0	0	0	0	0
malate	0.947	1.623	0.946										formate	12.749	61.566	39.45	43.766	35.487	60.747	51.764	49.421	52.456	12.505		formate	12.942	59.571	39.923	43.08	34.205	58.075	48.607	51.842	51.592	12.466
	1.046	1.629	-----										acetate	2.073	2.106	1.213	0.236	0	0	0	0	0	0		acetate	2.004	1.874	1.17	0	0	0	0	0	0	0
succinate	0.653	0.683											acetoin	5.348	7.18	1.343	1.095	0	1.011	0	0	0	0.946		acetoin	5.289	6.695	1.284	1.07	0	0.994	0	0	0	0.933
	-----	0.703											meso23BD	0	0	0.918	14.862	16.12	0	0	0	0	0		meso23BD	0	0	0.903	14.608	15.457	0	0	0	0	0
lactate			7.16	0.228	0.176								ss23BD	0	0	0	0	0	0	0	0	0	0		ss23BD	0	0	0	0	0	0	0	0	0	0
			7.176	0.218	0.153								ethanol	1.518	0.629	13.998	1.358	0	0.887	0	0	0	0		ethanol	1.996	1.029	13.886	1.915	0	0.575	0	0	0	0
formate	12.749	61.566	39.45	43.766	35.487	60.747	51.764	49.421	52.456	12.505
	12.942	59.571	39.923	43.08	34.205	58.075	48.607	51.842	51.592	12.466			Metabolite concentrations (mM)
acetate	2.073	2.106	1.213	0.236										#1	#2	#3	#4	#5	#6	#7	#8	pyr_form_0h	lysate_0h			#1	#2	#3	#4	#5	#6	#7	#8	pyr_form_0h	lysate_0h
	2.004	1.874	1.17	-----									cellobiose												cellobiose
acetoin	5.348	7.18	1.343	1.095		1.011				0.946			glucose	0	0	0	0	0	0	0	0	0	0		glucose	0	0	0	0	0	0	0	0	0	0
	5.289	6.695	1.284	1.07		0.994				0.933			pyruvate	8.094	5.564	0.334	0.15	0.038	0.208	63.192	60.74	61.022	0.1		pyruvate	8.44	5.902	0.348	0.156	0.114	0.186	59.732	63.02	60.09	0.09
meso23BD			0.918	14.862	16.12								malate	1.894	3.246	1.892	0	0	0	0	0	0	0		malate	2.092	3.258	0	0	0	0	0	0	0	0
			0.903	14.608	15.457								succinate	1.306	1.366	0	0	0	0	0	0	0	0		succinate	0	1.406	0	0	0	0	0	0	0	0
ss23BD													lactate	0	0	14.32	0.456	0.352	0	0	0	0	0		lactate	0	0	14.352	0.436	0.306	0	0	0	0	0
													formate	25.498	123.132	78.9	87.532	70.974	121.494	103.528	98.842	104.912	25.01		formate	25.884	119.142	79.846	86.16	68.41	116.15	97.214	103.684	103.184	24.932
ethanol	1.518	0.629	13.998	1.358		0.887							acetate	4.146	4.212	2.426	0.472	0	0	0	0	0	0		acetate	4.008	3.748	2.34	0	0	0	0	0	0	0
	1.996	1.029	13.886	1.915		0.575							acetoin	10.696	14.36	2.686	2.19	0	2.022	0	0	0	1.892		acetoin	10.578	13.39	2.568	2.14	0	1.988	0	0	0	1.866
													meso23BD	0	0	1.836	29.724	32.24	0	0	0	0	0		meso23BD	0	0	1.806	29.216	30.914	0	0	0	0	0
													ss23BD	0	0	0	0	0	0	0	0	0	0		ss23BD	0	0	0	0	0	0	0	0	0	0
													ethanol	3.036	1.258	27.996	2.716	0	1.774	0	0	0	0		ethanol	3.992	2.058	27.772	3.83	0	1.15	0	0	0	0
										NADH		C3	Boundary fluxes (mM)	txt1	txt2	txt3	txt4	txt5	txt6	txt7	txt8					txt1	txt2	txt3	txt4	txt5	txt6	txt7	txt8
												1	pyruvate	-53.028	-55.558	-60.788	-60.972	-60.984	0.108	2.17	-0.282				pyruvate	-51.74	-54.278	-59.832	-60.024	-59.976	0.096	-0.358	2.93
										1			formate	-0.488	-6.79	-51.022	-42.39	-33.938	-8.428	-1.384	-6.07				formate	-0.952	-8.974	-48.27	-41.956	-34.774	-11.966	-5.97	0.5
										1		1	malate	1.894	3.246	1.892	0	0	0	0	0				malate	2.092	3.258	0	0	0	0	0	0
										1		1	succinate	1.306	1.366	0	0	0	0	0	0				succinate	0	1.406	0	0	0	0	0	0
										1		1	lactate	0	0	14.32	0.456	0.352	0	0	0				lactate	0	0	14.352	0.436	0.306	0	0	0
												1	acetate	4.146	4.212	2.426	0.472	0	0	0	0				acetate	4.008	3.748	2.34	0	0	0	0	0
												2	acetoin	8.804	12.468	0.794	0.298	-1.892	0.13	-1.892	-1.892				acetoin	8.712	11.524	0.702	0.274	-1.866	0.122	-1.866	-1.866
										1		2	23BD	0	0	1.836	29.724	32.24	0	0	0				23BD	0	0	1.806	29.216	30.914	0	0	0
										2		1	ethanol	3.036	1.258	27.996	2.716	0	1.774	0	0				ethanol	3.992	2.058	27.772	3.83	0	1.15	0	0
													Boundary fluxes C3 mM
													pyruvate	-53.028	-55.558	-60.788	-60.972	-60.984	0.108	2.17	-0.282
													formate	0	0	0	0	0	0	0	0
													malate	1.894	3.246	1.892	0	0	0	0	0
													succinate	1.306	1.366	0	0	0	0	0	0
													lactate	0	0	14.32	0.456	0.352	0	0	0
													acetate	4.146	4.212	2.426	0.472	0	0	0	0
													acetoin	17.608	24.936	1.588	0.596	-3.784	0.26	-3.784	-3.784
	Key conclusions												23BD	0	0	3.672	59.448	64.48	0	0	0
	1. When we add pyruvate to lysate, the major product is acetoin, but over half is converted to non-measured products												ethanol	3.036	1.258	27.996	2.716	0	1.774	0	0
	2. When we add an NADH regeneration system (formate + FDH), carbon flux is redirected to lactate and ethanol production
	3. When we add the heterologous 3-enzyme pathway, >90% of the pyruvate is directed to 23BD
	Fermentation product distribution is primarily controlled by the availability of NADH
	Modeling notes
	1. I need to add flux for ferredoxin to NADH or H2
	2. Excess NADH demand in treatment 3 could be explained by FNOR activity (i.e. RNF)

## Sheet: Lysate_Cellobiose_101823
			cellobiose	glucose	pyruvate	malate	succinate	lactate	formate	acetate	acetoin	meso23BD	ss23BD	ethanol			KEY:
		txt1	2.264	8.813	-----	-----	-----	-----	19.557	-----	1.085	-----	-----	1.667
		txt1_1	2.222	8.762	-----	-----	-----	-----	19.239	-----	1.058	-----	-----	1.668		9	txt1	Lysate+cellobiose							Cellobiose	15mM
		txt2	2.007	4.651	-----	-----	-----	-----	19.877	0.867	1.101	-----	-----	2.968		10	txt2	Lysate+cellobiose+ALS+ALDC+BDH							Acetoin	30mM
		txt2_1	2.021	4.699	-----	-----	-----	-----	19.947	0.875	1.09	-----	-----	2.78		11	txt3	Lysate+cellobiose+acetoin+ALS+ALDC+BDH							Formate	100mM
		txt3	2.186	3.552	-----	-----	-----	-----	21.222	1.789	12.176	3.473	1.808	-----		12	txt4	Lysate+acetoin+ALS+ALDC+BDH							PEP	60mM
		txt3_1	2.099	3.42	-----	-----	-----	-----	20.233	1.729	11.498	3.394	1.74	-----		13	txt5	Lysate+ALS+ALDC+BDH
		txt4	1.112	-----	-----	-----	-----	-----	20.566	1.103	12.049	3.151	1.59	-----		14	txt6	Lysate
		txt4_1	1.145	-----	-----	-----	-----	-----	21.14	1.161	12.654	3.082	1.498	-----		15	txt7	Lysate+cellobiose+formate+FDH+ALS+ALDC+BDH
		txt5	1.187	-----	-----	-----	-----	-----	19.615	-----	1.097	-----	-----	-----		16	txt8	Lysate+formate+PEP+FDH+ALS+ALDC+BDH
		txt5_1	1.206	-----	-----	-----	-----	-----	19.989	-----	1.125	-----	-----	-----
		txt6	0.375	-----	-----	-----	-----	0.159	19.55	0.468	1.099	-----	-----	-----
		txt6_1	0.381	-----	-----	-----	-----	-----	19.932	0.445	1.112	-----	-----	-----
		txt7	1.881	8.455	-----	-----	-----	-----	61.057	-----	0.82	-----	-----	-----
		txt7_1	1.914	8.587	-----	-----	-----	-----	62.053	-----	0.835	-----	-----	-----
		txt_8	-----	-----	-----	4.362	0.537	3.127	27.965	-----	-----	1.354	-----	3.975
		txt8_1	-----	-----	-----	4.464	0.527	3.159	28.213	-----	-----	1.352	-----	3.919
		Only lysate_0h	0.046	-----	-----	-----	-----	-----	21.3	-----	1.029	-----	-----	-----
		Only lysate_0h_1	0.043	-----	-----	-----	-----	-----	20.84	-----	1.008	-----	-----	-----
		Other analytes w/o lysate_0h	6.329	-----	-----	-----	-----	-----	50.271	-----	15.895	-----	-----	-----
		Other analytes w/o lysate_0h_1	6.324	-----	-----	-----	-----	-----	50.381	-----	15.899	-----	-----	-----
		Rep1														Rep2
			cellobiose	glucose	pyruvate	malate	succinate	lactate	formate	acetate	acetoin	meso23BD	ss23BD	ethanol			cellobiose	glucose	pyruvate	malate	succinate	lactate	formate	acetate	acetoin	meso23BD	ss23BD	ethanol
		txt1	2.264	8.813	-----	-----	-----	-----	19.557	-----	1.085	-----	-----	1.667		txt1_1	2.222	8.762	-----	-----	-----	-----	19.239	-----	1.058	-----	-----	1.668
		txt2	2.007	4.651	-----	-----	-----	-----	19.877	0.867	1.101	-----	-----	2.968		txt2_1	2.021	4.699	-----	-----	-----	-----	19.947	0.875	1.09	-----	-----	2.78
		txt3	2.186	3.552	-----	-----	-----	-----	21.222	1.789	12.176	3.473	1.808	-----		txt3_1	2.099	3.42	-----	-----	-----	-----	20.233	1.729	11.498	3.394	1.74	-----
		txt4	1.112	-----	-----	-----	-----	-----	20.566	1.103	12.049	3.151	1.59	-----		txt4_1	1.145	-----	-----	-----	-----	-----	21.14	1.161	12.654	3.082	1.498	-----
		txt5	1.187	-----	-----	-----	-----	-----	19.615	-----	1.097	-----	-----	-----		txt5_1	1.206	-----	-----	-----	-----	-----	19.989	-----	1.125	-----	-----	-----
		txt6	0.375	-----	-----	-----	-----	0.159	19.55	0.468	1.099	-----	-----	-----		txt6_1	0.381	-----	-----	-----	-----	-----	19.932	0.445	1.112	-----	-----	-----
		txt7	1.881	8.455	-----	-----	-----	-----	61.057	-----	0.82	-----	-----	-----		txt7_1	1.914	8.587	-----	-----	-----	-----	62.053	-----	0.835	-----	-----	-----
		txt_8	-----	-----	-----	4.362	0.537	3.127	27.965	-----	-----	1.354	-----	3.975		txt8_1	-----	-----	-----	4.464	0.527	3.159	28.213	-----	-----	1.352	-----	3.919
		Only lysate_0h	0.046	-----	-----	-----	-----	-----	21.3	-----	1.029	-----	-----	-----		Only lysate_0h_1	0.043	-----	-----	-----	-----	-----	20.84	-----	1.008	-----	-----	-----
		Other analytes w/o lysate_0h	6.329	-----	-----	-----	-----	-----	50.271	-----	15.895	-----	-----	-----		Other analytes w/o lysate_0h_1	6.324	-----	-----	-----	-----	-----	50.381	-----	15.899	-----	-----	-----
			txt1	txt2	txt3	txt4	txt5	txt6	txt7	txt_8	Only lysate_0h	Other analytes w/o lysate_0h					txt1_1	txt2_1	txt3_1	txt4_1	txt5_1	txt6_1	txt7_1	txt8_1	Only lysate_0h_1	Other analytes w/o lysate_0h_1
		cellobiose	2.264	2.007	2.186	1.112	1.187	0.375	1.881	-----	0.046	6.329				cellobiose	2.222	2.021	2.099	1.145	1.206	0.381	1.914	-----	0.043	6.324
		glucose	8.813	4.651	3.552	-----	-----	-----	8.455	-----	-----	-----				glucose	8.762	4.699	3.42	-----	-----	-----	8.587	-----	-----	-----
		pyruvate	-----	-----	-----	-----	-----	-----	-----	-----	-----	-----				pyruvate	-----	-----	-----	-----	-----	-----	-----	-----	-----	-----
		malate	-----	-----	-----	-----	-----	-----	-----	4.362	-----	-----				malate	-----	-----	-----	-----	-----	-----	-----	4.464	-----	-----
		succinate	-----	-----	-----	-----	-----	-----	-----	0.537	-----	-----				succinate	-----	-----	-----	-----	-----	-----	-----	0.527	-----	-----
		lactate	-----	-----	-----	-----	-----	0.159	-----	3.127	-----	-----				lactate	-----	-----	-----	-----	-----	-----	-----	3.159	-----	-----
		formate	19.557	19.877	21.222	20.566	19.615	19.55	61.057	27.965	21.3	50.271				formate	19.239	19.947	20.233	21.14	19.989	19.932	62.053	28.213	20.84	50.381
		acetate	-----	0.867	1.789	1.103	-----	0.468	-----	-----	-----	-----				acetate	-----	0.875	1.729	1.161	-----	0.445	-----	-----	-----	-----
		acetoin	1.085	1.101	12.176	12.049	1.097	1.099	0.82	-----	1.029	15.895				acetoin	1.058	1.09	11.498	12.654	1.125	1.112	0.835	-----	1.008	15.899
		meso23BD	-----	-----	3.473	3.151	-----	-----	-----	1.354	-----	-----				meso23BD	-----	-----	3.394	3.082	-----	-----	-----	1.352	-----	-----
		ss23BD	-----	-----	1.808	1.59	-----	-----	-----	-----	-----	-----				ss23BD	-----	-----	1.74	1.498	-----	-----	-----	-----	-----	-----
		ethanol	1.667	2.968	-----	-----	-----	-----	-----	3.975	-----	-----				ethanol	1.668	2.78	-----	-----	-----	-----	-----	3.919	-----	-----
		Experimental conditions	#9	#10	#11	#12	#13	#14	#15	#16	Only lysate_0h	Other analytes w/o lysate_0h
		Description	Cellobiose conversion by lysate	Pyruvate + NADH sink	Cellobiose + NADH sink	No cellobiose control	No substrate contorl	Lysate only control	23BD sink + NADH supply	PEP substrate	Initial lysate metabolites	Substrate only control
		Lysate	yes	yes	yes	yes	yes	yes	yes	yes	yes
		Cellobiose	15 mM	15 mM	15 mM				15 mM			15 mM
		Acetoin			30 mM	30 mM						30 mM
		PEP								60 mM
		Formate							100 mM	100 mM		100 mM
		FDH							yes	yes
		ALS		yes	yes	yes	yes		yes	yes
		ALDC		yes	yes	yes	yes		yes	yes
		BDH		yes	yes	yes	yes		yes	yes
		Temperature	37	37	37	37	37	37	37	37
		Dilution correction_cellobiose correction_rep1														Dilution correction_cellobiose correction_rep2
		(mM)	txt1	txt2	txt3	txt4	txt5	txt6	txt7	txt_8	Only lysate_0h	Other analytes w/o lysate_0h				(mM)	txt1_1	txt2_1	txt3_1	txt4_1	txt5_1	txt6_1	txt7_1	txt8_1	Only lysate_0h_1	Other analytes w/o lysate_0h_1
	4	cellobiose	4.528	4.014	4.372	0	0	0	3.762		0.092	12.658				cellobiose	4.444	4.042	4.198	0	0	0	3.828		0.086	12.648
	2	glucose	17.626	9.302	7.104				16.91							glucose	17.524	9.398	6.84				17.174
	1	pyruvate														pyruvate
	1	malate								8.724						malate								8.928
	1	succinate								1.074						succinate								1.054
	1	lactate						0.318		6.254						lactate						0		6.318
		formate	39.114	39.754	42.444	41.132	39.23	39.1	122.114	55.93	42.6	100.542				formate	38.478	39.894	40.466	42.28	39.978	39.864	124.106	56.426	41.68	100.762
	2	acetate		1.734	3.578	2.206		0.936								acetate		1.75	3.458	2.322		0.89
	2	acetoin	2.17	2.202	24.352	24.098	2.194	2.198	1.64		2.058	31.79				acetoin	2.116	2.18	22.996	25.308	2.25	2.224	1.67		2.016	31.798
	2	meso23BD			6.946	6.302				2.708						meso23BD			6.788	6.164				2.704
	2	ss23BD			3.616	3.18										ss23BD			3.48	2.996
	1	ethanol	3.334	5.936						7.95						ethanol	3.336	5.56						7.838
		C3 equivalent concentrations														C3 equivalent concentrations
		cellobiose	18.112	16.056	17.488	0	0	0	15.048	0	0.368	50.632				cellobiose	17.776	16.168	16.792	0	0	0	15.312	0	0.344	50.592
		glucose	35.252	18.604	14.208	0	0	0	33.82	0	0	0				glucose	35.048	18.796	13.68	0	0	0	34.348	0	0	0
		pyruvate	0	0	0	0	0	0	0	0	0	0				pyruvate	0	0	0	0	0	0	0	0	0	0
		malate	0	0	0	0	0	0	0	8.724	0	0				malate	0	0	0	0	0	0	0	8.928	0	0
		succinate	0	0	0	0	0	0	0	1.074	0	0				succinate	0	0	0	0	0	0	0	1.054	0	0
		lactate	0	0	0	0	0	0.318	0	6.254	0	0				lactate	0	0	0	0	0	0	0	6.318	0	0
		formate														formate
		acetate	0	3.468	7.156	4.412	0	1.872	0	0	0	0				acetate	0	3.5	6.916	4.644	0	1.78	0	0	0	0
		acetoin	4.34	4.404	48.704	48.196	4.388	4.396	3.28	0	4.116	63.58				acetoin	4.232	4.36	45.992	50.616	4.5	4.448	3.34	0	4.032	63.596
		23BD (total)	0	0	21.124	18.964	0	0	0	5.416	0	0				23BD (total)	0	0	20.536	18.32	0	0	0	5.408	0	0
		ethanol	3.334	5.936	0	0	0	0	0	7.95	0	0				ethanol	3.336	5.56	0	0	0	0	0	7.838	0	0
		Total carbon	61.038	48.468	108.68	71.572	4.388	6.586	52.148	29.418	4.484	114.212				Total carbon	60.392	48.384	103.916	73.58	4.5	6.228	53	29.546	4.376	114.188
		C3 fluxes
		cellobiose	-32.888	-34.944	-33.512	-0.368	-0.368	-0.368	-35.952	-0.368	0	0
		glucose	35.252	18.604	14.208	0	0	0	33.82	0	0	0
		PEP
		pyruvate	0	0	0	0	0	0	0	0	0	0
		malate	0	0	0	0	0	0	0	8.724	0	0
		succinate	0	0	0	0	0	0	0	1.074	0	0
		lactate	0	0	0	0	0	0.318	0	6.254	0	0
		formate	0	0	0	0	0	0	0	0	0	0
		acetate	0	3.468	7.156	4.412	0	1.872	0	0	0	0
		acetoin	0.224	0.288	-18.992	-19.5	0.272	0.28	-0.836	-4.116	0	59.464
		23BD (total)	0	0	21.124	18.964	0	0	0	5.416	0	0
		ethanol	3.334	5.936	0	0	0	0	0	7.95	0	0
		C3 fluxes														C3 fluxes
		C3 in from cellobiose	50.632	50.632	50.632				50.632		50.632	50.632				C3 in from cellobiose	50.592	50.592	50.592				50.592		50.592	50.592
		C3 in from PEP								60						C3 in from PEP								60
		C3 in from acetoin			63.58	63.58						63.58				C3 in from acetoin			63.596	63.596						63.596
		C3 in from lysate	4.388	4.388	4.388	4.388	4.388	4.388	4.388	4.388	4.388	4.388				C3 in from lysate	4.5	4.5	4.5	4.5	4.5	4.5	4.5	4.5	4.5	4.5
		C3 in	55.02	55.02	118.6	67.968	4.388	4.388	55.02	64.388	55.02	118.6				C3 in	55.092	55.092	118.688	68.096	4.5	4.5	55.092	64.5	55.092	118.688
		C3 out	61.038	48.468	108.68	71.572	4.388	6.586	52.148	29.418	4.484	114.212				C3 out	60.392	48.384	103.916	73.58	4.5	6.228	53	29.546	4.376	114.188
		C3 recovery	1.10938	0.880916	0.916358	1.05302	1	1.50091	0.947801	0.456886	0.0814976	0.963002				C recovery	1.0962	0.87824	0.875539	1.08053	1	1.384	0.962027	0.458078	0.0794308	0.962085
		C3 from cb entering upper glyc	-2.364	16.34	19.304	0.368	0.368	0.368	2.132	0.368	0	0
		Max NADH from glycolysis	-2.364	16.34	19.304	0.368	0.368	0.368	2.132	0.368	0	0
		NADH from FDH							21.028	87.212
		NADH in	-2.364	16.34	19.304	0.368	0.368	0.368	23.16	87.58	0	0
		NADH from pyr to etoh	-6.668	-11.872	0	0	0	0	0	-15.9	0	0
		NADH from pyr to malate	0	0	0	0	0	0	0	-8.724	0	0
		NADH from pyr to succinate	0	0	0	0	0	0	0	-1.074	0	0
		NADH from pyr to lac	0	0	0	0	0	-0.318	0	-6.254	0	0
		NADH from acetoin to 23BD	0	0	-21.124	-18.964	0	0	0	-5.416	0	0
		NADH out	6.668	11.872	21.124	18.964	0	0.318	0	37.368	0	0
		NADH balance	-2.82064	0.726561	1.09428	51.5326	0	0.86413	0	0.426673	#DIV/0!	#DIV/0!
		Key conclusions
		1. In many cases, a large portion of the cellobiose is converted to glucose and does not participate in central metabolism
		2. When we add a sink for NADH (acetoin + BDH), ethanol production is eliminated as expected.
		3. C. therm lysate has an unknown source of NADH (treatment 4)
		4. The metabolic limitation is mostly upstream of PEP. Adding PEP allows increased conversion to products, compared to cellobiose
	NADH from FDH and glycolysis		-2.364	16.34	19.304	0.368	0.368	0.368	2.132	0.368	0	0
	NADH consumed		6.668	11.872	10.562	9.482	0	0.318	0	34.66	0	0
	Pyr consumed		0	0	0	0	0	0	0	0	0	0
	Pyr in v3+v4+v9+v6		-2.364	16.34	19.304	0.368	0.368	0.368	2.132	10.166	0	0
	Pyr balance		#DIV/0!	#DIV/0!	#DIV/0!	#DIV/0!	#DIV/0!	#DIV/0!	#DIV/0!	#DIV/0!	#DIV/0!	#DIV/0!
Fluxes for diagram
v1: cb to gluc			35.252	18.604	14.208	0	0	0	33.82	0	0	0
v2: cb to PEP			-2.364	16.34	19.304	0.368	0.368	0.368	2.132	0.368	0	0
v3: pep to pyr			5.922	-6.648	-10.016	3.508	-0.096	2.102	-2.968	5.338	0	59.464
v4: pyr to acetoin			0.224	0.288	2.132	-0.536	0.272	0.28	-0.836	1.3	0	59.464
v5: acetoin to 23BD			0	0	21.124	18.964	0	0	0	5.416	0	0
v6: pyr to lac			0	0	0	0	0	0.318	0	6.254	0	0
v7: PEP to malate			0	0	0	0	0	0	0	9.798	0	0
v8: malate to succinate			0	0	0	0	0	0	0	1.074	0	0
v9: pyr to accoa			3.334	9.404	7.156	4.412	0	1.872	0	7.95	0	0
v10: accoa to acetate			0	3.468	7.156	4.412	0	1.872	0	0	0	0
v11: accoa to etoh			3.334	5.936	0	0	0	0	0	7.95	0	0
v12: formate to co2
v13: missing pyruvate			2.364	-16.34	-19.304	-0.368	-0.368	-0.368	-2.132	-10.166	0	0
v14: excess NADH consumption			-9.032	4.468	8.742	-9.114	0.368	0.05	2.132	-25.568	0	0
v15: cb in			32.888	34.944	33.512	0.368	0.368	0.368	35.952	0.368	0	0
v16: acetoin in					14.876	15.384
v17: PEP in										60
v18: formate in									21.028	87.212

## Sheet: Lysate_Pyruvate_100423
KEY:												Experimental conditions	#1	#2	#3	#4	#5	#6	#7	#8	pyr_form_0h	lysate_0h
												Description	Lysate-only control		Adding NADH test	3-enzyme pathway test	No lysate control	No pyruvate control				Lysate at T0
txt1	Lysate+pyruvate							Pyruvate	60mM			Lysate	yes	yes	yes	yes		yes				yes
txt2	Lysate+pyruvate+formate							Formate	100mM			Pyruvate	60 mM	60 mM	60 mM	60 mM	60 mM		60 mM	60 mM	60 mM
txt3	Lysate+pyruvate+formate+FDH											Formate		100 mM	100 mM	100 mM	100 mM	100 mM	100 mM	100 mM	100 mM
txt4	Lysate+pyruvate+formate+FDH+ALS+ALDC+BDH											FDH			yes	yes	yes	yes
txt5	Pyruvate+formate+FDH+ALS+ALDC+BDH											ALS				yes	yes	yes
txt6	Lysate+formate+FDH+ALS+ALDC+BDH											ALDC				yes	yes	yes
txt7	Pyruvate+formate											BDH				yes	yes	yes
txt8	Pyruvate+formate - kept at Room temperature											Temperature	37	37	37	37	37	37	37	25	37
												REP1 - raw data												REP2 - raw data
	#1	#2	#3	#4	#5	#6	#7	#8	pyr_form_0h	lysate_0h			#1	#2	#3	#4	#5	#6	#7	#8	pyr_form_0h	lysate_0h			#1	#2	#3	#4	#5	#6	#7	#8	pyr_form_0h	lysate_0h
cellobiose	0.572	0.38	1.658		-----					0.028		cellobiose	0.572	0.38	1.658	0	-----	0	0	0	0	0.028		cellobiose	0.589	0.378	1.655	0	1.944	0	0	0	0	0.024
	0.589	0.378	1.655		1.944					0.024		glucose												glucose	0	0	0	0	0	0	0	0	0	0
glucose												pyruvate	4.047	2.782	0.167	0.075	0.019	0.104	31.596	30.37	30.511	0.05		pyruvate	4.22	2.951	0.174	0.078	0.057	0.093	29.866	31.51	30.045	0.045
												malate	0.947	1.623	0.946	0	0	0	0	0	0	0		malate	1.046	1.629	0	0	0	0	0	0	0	0
pyruvate	4.047	2.782	0.167	0.075	0.019	0.104	31.596	30.37	30.511	0.05		succinate	0.653	0.683	0	0	0	0	0	0	0	0		succinate	0	0.703	0	0	0	0	0	0	0	0
	4.22	2.951	0.174	0.078	0.057	0.093	29.866	31.51	30.045	0.045		lactate	0	0	7.16	0.228	0.176	0	0	0	0	0		lactate	0	0	7.176	0.218	0.153	0	0	0	0	0
malate	0.947	1.623	0.946									formate	12.749	61.566	39.45	43.766	35.487	60.747	51.764	49.421	52.456	12.505		formate	12.942	59.571	39.923	43.08	34.205	58.075	48.607	51.842	51.592	12.466
	1.046	1.629	-----									acetate	2.073	2.106	1.213	0.236	0	0	0	0	0	0		acetate	2.004	1.874	1.17	0	0	0	0	0	0	0
succinate	0.653	0.683										acetoin	5.348	7.18	1.343	1.095	0	1.011	0	0	0	0.946		acetoin	5.289	6.695	1.284	1.07	0	0.994	0	0	0	0.933
	-----	0.703										meso23BD	0	0	0.918	14.862	16.12	0	0	0	0	0		meso23BD	0	0	0.903	14.608	15.457	0	0	0	0	0
lactate			7.16	0.228	0.176							ss23BD	0	0	0	0	0	0	0	0	0	0		ss23BD	0	0	0	0	0	0	0	0	0	0
			7.176	0.218	0.153							ethanol	1.518	0.629	13.998	1.358	0	0.887	0	0	0	0		ethanol	1.996	1.029	13.886	1.915	0	0.575	0	0	0	0
formate	12.749	61.566	39.45	43.766	35.487	60.747	51.764	49.421	52.456	12.505
	12.942	59.571	39.923	43.08	34.205	58.075	48.607	51.842	51.592	12.466		Metabolite concentrations (mM)
acetate	2.073	2.106	1.213	0.236									#1	#2	#3	#4	#5	#6	#7	#8	pyr_form_0h	lysate_0h			#1	#2	#3	#4	#5	#6	#7	#8	pyr_form_0h	lysate_0h
	2.004	1.874	1.17	-----							4	cellobiose	1.144	0.76	3.316	0		0	0	0	0	0.056		cellobiose	1.178	0.756	3.31	0	3.888	0	0	0	0	0.048
acetoin	5.348	7.18	1.343	1.095		1.011				0.946	2	glucose	0	0	0	0	0	0	0	0	0	0		glucose	0	0	0	0	0	0	0	0	0	0
	5.289	6.695	1.284	1.07		0.994				0.933	1	pyruvate	8.094	5.564	0.334	0.15	0.038	0.208	63.192	60.74	61.022	0.1		pyruvate	8.44	5.902	0.348	0.156	0.114	0.186	59.732	63.02	60.09	0.09
meso23BD			0.918	14.862	16.12						1	malate	1.894	3.246	1.892	0	0	0	0	0	0	0		malate	2.092	3.258	0	0	0	0	0	0	0	0
			0.903	14.608	15.457						1	succinate	1.306	1.366	0	0	0	0	0	0	0	0		succinate	0	1.406	0	0	0	0	0	0	0	0
ss23BD											1	lactate	0	0	14.32	0.456	0.352	0	0	0	0	0		lactate	0	0	14.352	0.436	0.306	0	0	0	0	0
												formate	25.498	123.132	78.9	87.532	70.974	121.494	103.528	98.842	104.912	25.01		formate	25.884	119.142	79.846	86.16	68.41	116.15	97.214	103.684	103.184	24.932
ethanol	1.518	0.629	13.998	1.358		0.887					2	acetate	4.146	4.212	2.426	0.472	0	0	0	0	0	0		acetate	4.008	3.748	2.34	0	0	0	0	0	0	0
	1.996	1.029	13.886	1.915		0.575					2	acetoin	10.696	14.36	2.686	2.19	0	2.022	0	0	0	1.892		acetoin	10.578	13.39	2.568	2.14	0	1.988	0	0	0	1.866
											2	meso23BD	0	0	1.836	29.724	32.24	0	0	0	0	0		meso23BD	0	0	1.806	29.216	30.914	0	0	0	0	0
											2	ss23BD	0	0	0	0	0	0	0	0	0	0		ss23BD	0	0	0	0	0	0	0	0	0	0
											1	ethanol	3.036	1.258	27.996	2.716	0	1.774	0	0	0	0		ethanol	3.992	2.058	27.772	3.83	0	1.15	0	0	0	0
												C3 fluxes
													#1	#2	#3	#4	#5	#6	#7	#8	pyr_form_0h	lysate_0h			#1	#2	#3	#4	#5	#6	#7	#8	pyr_form_0h	lysate_0h
												cellobiose												cellobiose
												glucose	0	0	0	0	0	0	0	0	0	0		glucose	0	0	0	0	0	0	0	0	0	0
												pyruvate	8.094	5.564	0.334	0.15	0.038	0.208	63.192	60.74	61.022	0.1		pyruvate	8.44	5.902	0.348	0.156	0.114	0.186	59.732	63.02	60.09	0.09
												malate	1.894	3.246	1.892	0	0	0	0	0	0	0		malate	2.092	3.258	0	0	0	0	0	0	0	0
												succinate	1.306	1.366	0	0	0	0	0	0	0	0		succinate	0	1.406	0	0	0	0	0	0	0	0
												lactate	0	0	14.32	0.456	0.352	0	0	0	0	0		lactate	0	0	14.352	0.436	0.306	0	0	0	0	0
												formate												formate
												acetate	8.292	8.424	4.852	0.944	0	0	0	0	0	0		acetate	8.016	7.496	4.68	0	0	0	0	0	0	0
												acetoin	21.392	28.72	5.372	4.38	0	4.044	0	0	0	3.784		acetoin	21.156	26.78	5.136	4.28	0	3.976	0	0	0	3.732
												meso23BD	0	0	3.672	59.448	64.48	0	0	0	0	0		meso23BD	0	0	3.612	58.432	61.828	0	0	0	0	0
												ss23BD	0	0	0	0	0	0	0	0	0	0		ss23BD	0	0	0	0	0	0	0	0	0	0
												ethanol	3.036	1.258	27.996	2.716	0	1.774	0	0	0	0		ethanol	3.992	2.058	27.772	3.83	0	1.15	0	0	0	0
												Total carbon	44.014	48.578	58.438	68.094	64.87	6.026	63.192	60.74	61.022	3.884		Total carbon	43.696	46.9	55.9	67.134	62.248	5.312	59.732	63.02	60.09	3.822
													61.022												60.09
											corrections
											C3 in from pyruvate		61.022	61.022	61.022	61.022	61.022		61.022	61.022	61.022				60.09	60.09	60.09	60.09	60.09		60.09	60.09	60.09
											C3 in from lysate		3.884	3.884	3.884	3.884		3.884			3.884	3.884			3.822	3.822	3.822	3.822		3.822			3.822	3.822
											C3 in		64.906	64.906	64.906	64.906	61.022	3.884	61.022	61.022	64.906	3.884			63.912	63.912	63.912	63.912	60.09	3.822	60.09	60.09	63.912	3.822
											C3 out		44.014	48.578	58.438	68.094	64.87	6.026	63.192	60.74	61.022	3.884			43.696	46.9	55.9	67.134	62.248	5.312	59.732	63.02	60.09	3.822
											C recovery		0.678119	0.748436	0.900348	1.04912	1.06306		1.03556	0.995379	0.94016	1			0.68369	0.733822	0.87464	1.05041	1.03591		0.994042	1.04876	0.940199	1
											C3 to Cth native pathways (		14.528	14.294	49.06	4.116	0.352	1.774	0	0	0	0			14.1	14.218	46.804	4.266	0.306	1.15	0	0	0	0
											C3 to 23BD pathway		0	0	3.672	59.448	64.48	0	0	0	0	0			0	0	3.612	58.432	61.828	0	0	0	0	0
											Heterologous to native ratio		0	0	0.0748471	14.4431	183.182	0							0	0	0.0771729	13.6971	202.052	0
											% C3 flux to heterologous pathway					0.915909	1.05667	0
											% C3 flux to native pathways
												Key conclusions
												1. When we add pyruvate to lysate, it is mostly converted to acetoin
												2. When we add an NADH regeneration system (formate + FDH), carbon flux is redirected to lactate and ethanol production
												3. When we add the heterologous 3-enzyme pathway, >90% of the pyruvate is directed to 23BD
												Fermentation product distribution is primarily controlled by the availability of NADH
												NADH from FDH and glycolysis	0	0	51.022	42.39	33.938	8.428	0	0	0	0			0	0	50.076	43.762	36.502	13.772	0	0	0	0
												NADH consumed	9.272	7.128	74.04	35.612	32.592	3.548	0	0	0	0			10.076	8.78	71.702	37.312	31.22	2.3	0	0	0	0
												Pyr consumed	52.928	55.458	60.688	60.872	60.984	-0.208	-2.17	0.282	0	-0.1			51.65	54.188	59.742	59.934	59.976	-0.186	0.358	-2.93	0	-0.09
												Pyr in v3+v4+v9+v6	35.92	43.014	58.104	67.944	64.832	5.818	0	0	0	3.784			35.256	40.998	55.552	66.978	62.134	5.126	0	0	0	3.732
												Pyr balance	0.678658	0.775614	0.957422	1.11618	1.0631	-27.9712	0	0	#DIV/0!	-37.84			0.682594	0.756588	0.929865	1.11753	1.03598	-27.5591	0	0	#DIV/0!	-41.4667
											Fluxes for diagram
											v1: cb to gluc
											v2: cb to PEP
											v3: pep to pyr		-3.2	-4.612	-1.892	0	0	0	0	0	0	0			-2.092	-4.664	0	0	0	0	0	0	0	0
											v4: pyr to acetoin		21.392	28.72	9.044	63.828	64.48	4.044	0	0	0	3.784			21.156	26.78	8.748	62.712	61.828	3.976	0	0	0	3.732
											v5: acetoin to 23BD		0	0	3.672	59.448	64.48	0	0	0	0	0			0	0	3.612	58.432	61.828	0	0	0	0	0
											v6: pyr to lac		0	0	14.32	0.456	0.352	0	0	0	0	0			0	0	14.352	0.436	0.306	0	0	0	0	0
											v7: PEP to malate		3.2	4.612	1.892	0	0	0	0	0	0	0			2.092	4.664	0	0	0	0	0	0	0	0
											v8: malate to succinate		1.306	1.366	0	0	0	0	0	0	0	0			0	1.406	0	0	0	0	0	0	0	0
											v9: pyr to accoa		11.328	9.682	32.848	3.66	0	1.774	0	0	0	0			12.008	9.554	32.452	3.83	0	1.15	0	0	0	0
											v10: accoa to acetate		8.292	8.424	4.852	0.944	0	0	0	0	0	0			8.016	7.496	4.68	0	0	0	0	0	0	0
											v11: accoa to etoh		3.036	1.258	27.996	2.716	0	1.774	0	0	0	0			3.992	2.058	27.772	3.83	0	1.15	0	0	0	0
											v12: formate to co2				51.022	42.39	33.938	8.428									50.076	43.762	36.502	13.772
											v13: missing pyruvate		17.008	12.444	2.584	-7.072	-3.848	-6.026	-2.17	0.282	0	-3.884			16.394	13.19	4.19	-7.044	-2.158	-5.312	0.358	-2.93	0	-3.822
											v14: excess NADH consumption		9.272	7.128	23.018	-6.778	-1.346	-4.88	0	0	0	0			10.076	8.78	21.626	-6.45	-5.282	-11.472	0	0	0	0
