# Supplementary material for: Cell-Free Systems Biology: Characterizing Central Metabolism of Clostridium thermocellum with a Three-Enzyme Cascade Reaction
Source: ACS Synth Biol. 2024 Oct 10;13(11):3587–99. doi: 10.1021/acssynbio.4c00405 (PMC11574923; doi:10.1021/acssynbio.4c00405)
Supplement: Supplementary file 3 — sb4c00405_si_003.zip [file sb4c00405_si_003.zip › me23escher_v2.yml]

name: me23escher
channels:
  - conda-forge
  - defaults

dependencies:
# basic system configuration
  - pip
  - git          # required for jupyterlab 3.0.11 on Windows systems (this can only be installed by Conda) 
   
# basic libraries for data analysis and plotting
  - pandas
  - scipy        # for differential equations and data fitting
  - seaborn
  - openpyxl     # for exporting pandas dataframes to excel files
  - xlrd         # alternative library for handling excel files
  - pint-pandas  # for using the pint unit conversion library with pandas
  - handcalcs    # for displaying mathematical equations in a more easily readable form

# for Juypterlab environment
  - ipykernel
  - jupyterlab_widgets
  - ipywidgets

# workarounds to get escher to work
  - python < 3.9 # some packages do not yet work with python 3.9
  - nodejs <= 16.13.0 # required for jupyterlab escher extension
  - jupyterlab < 3.0 # for escher plugin compatibility
  - jinja2 <3,>=2.7.3 # required for escher
  - jsonschema <4,>=3.0.1 # required for escher

# some packages still need to be installed by pip
  - pip:
    # Microsoft C++ compiler. Note that this does not yet work for Mac M1 computers. 
    # The workaround is to install via pip https://github.com/benfred/implicit/issues/565
    - implicit     
    
    # for stoichiometric analysis
    # - cplex # cplex needs to be installed manually
    - cobra # for stoichiometric analysis
    - cobamp # for elementary flux mode analysis
    - escher==1.7.3  # for visualization of metabolic networks
    - cobrapy_bigg_client # for importing models and reactions from the BiGG database
